# Supplementary material for: Changes in protein expression during honey bee larval development
Source: Genome Biol. 2008 Oct 29;9(10):R156. doi: 10.1186/gb-2008-9-10-r156 (PMC2760883; doi:10.1186/gb-2008-9-10-r156)
Supplement: Additional data file 1 — Supplementary Table 1: relative quantification of bee larval proteome. Supplementary Table 2: Gene Ontology terms assigned to honey bee larval proteins. Supplementary Table 3: Gene Ontology categorization of proteins by molecular function using directed acyclic graphs. Supplementary Table 4: Gene Ontology 'molecular function' vocabularies assigned to proteins on level 3 of a directed acyclic graph. Supplementary Table 5: manually assigned protein function and functional class. Supplementary Table 6: average slope values of proteins within manually assigned functional classes. Supplementary Table 7: enrichment analysis of hierarchical clustering of proteins profiled from the honey bee larval solid tissue. Supplementary Table 8: enrichment analysis of hierarchical clustering of proteins profiled from the honey bee larval hemolymph. Supplementary Table 9: enrichment analysis of hierarchical clustering of proteins profiled from the honey bee larval hemolymph. Supplementary Table 10: peptide sequence data. [file gb-2008-9-10-r156-S1.xls]

## Sheet: ST1
Protein profiles during honey bee larval development
Supplementary Table 1 - relative quantitation of bee larval proteome
#Column 1: Protein accession number (Genbank)
#Column 2: Protein name
#Column 3: Manually annotated protein category and name
#Column 4: Paired, two-tailed t-test for solid tissue data, comparing 2 days quantified furthest apart
#Column 5: Paired, two-tailed t-test for hemolymph data, comparing 2 days quantified furthest apart
#Column 6: Natural log-transformed relative protein expression data for solid tissue, day 1 vs. day 3
#Column 7: Natural log-transformed relative protein expression data for solid tissue, day 2 vs. day 3
#Column 8: Natural log-transformed relative protein expression data for solid tissue, day 3 vs. day 3 (=0 by definition)
#Column 9: Natural log-transformed relative protein expression data for solid tissue, day 4 vs. day 3
#Column 10: Natural log-transformed relative protein expression data for solid tissue, day 5 vs. day 3
#Column 11: Natural log-transformed relative protein expression data for hemolymph, day 1 vs. day 3
#Column 12: Natural log-transformed relative protein expression data for hemolymph, day 2 vs. day 3
#Column 13: Natural log-transformed relative protein expression data for hemolymph, day 3 vs. day 3 (=0 by definition)
#Column 14: Natural log-transformed relative protein expression data for hemolymph, day 4 vs. day 3
#Column 15: Natural log-transformed relative protein expression data for hemolymph, day 5 vs. day 3
Column 1	Column 2	Column 3	Column 4	Column 5	Column 6	Column 7	Column 8	Column 9	Column 10	Column 11	Column 12	Column 13	Column 14	Column 15
gi:48096523	PREDICTED: similar to 14-3-3 CG31196-PC, isoform C isoform 1 [Apis mellifera]	adaptor --- 14-3-3 protein	0.0827188	0.0633481	0.57639	0.524175	0	-0.119973	-1.15265	0.451325	0.117231	0	-0.310001	-0.269195
gi:48097086	PREDICTED: similar to 14-3-3-like protein (Leonardo protein) (14-3-3 zeta) isoform 1 [Apis mellifera]	adaptor --- 14-3-3 protein	0.0206041	0.767485	0.574635	0.357407	0	-0.47193	-1.16753	0.0448939	0.105053	0	-0.486668	0.211065
gi:110763386	PREDICTED: similar to CG10638-PA, isoform A isoform 1 [Apis mellifera]	aldo-keto reductase superfamily --- aldo-keto reductase	0.0805203	0.0222759	0.348346	-0.0871786	0	-0.20157	-0.717288	-0.817936	-0.118135	0	-0.0987564	0.383579
gi:66506853	PREDICTED: similar to CG2767-PA [Apis mellifera]	aldo-keto reductase superfamily --- aldo-keto reductase	0.103787	0.0840453	0.453844	-0.314814	0	-0.481762	-0.601899	-0.605501	-0.333937	0	0.592206	0.722181
gi:66525576	PREDICTED: similar to CG6084-PA, isoform A isoform 1 [Apis mellifera]	aldo-keto reductase superfamily --- aldo-keto reductase	0.340352	0.0916154	0.190866	0.345351	0	-0.28234	-0.320365	-0.410487	0.0421225	0	-0.207958	-0.0392797
gi:66532757	PREDICTED: similar to CG5044-PA, isoform A [Apis mellifera]	amino acid metabolism --- 3-hydroxyisobutyryl CoA hydrolase	0.0183636		-0.520133	-0.0203337	0	0.204153	0.17381			0
gi:110755389	PREDICTED: similar to CG11796-PA, isoform A [Apis mellifera]	amino acid metabolism --- 4-hydroxyphenylpyruvate dioxygenase	0.0492034	0.206583	0.606413	0.23517	0	-1.05469	-1.55733	1.06656	1.01539	0
gi:66563168	PREDICTED: similar to CG1640-PA, isoform A isoform 1 [Apis mellifera]	amino acid metabolism --- alanine aminotransferase	0.709403		-0.127483	0.324034	0	0.232229	-0.303336			0
gi:110755553	PREDICTED: similar to aspartate aminotransferase 2 precursor isoform 1 [Apis mellifera]	amino acid metabolism --- aspartate aminotransferase	0.159259		-0.564882	-0.0678417	0	0.31457	0.52264			0
gi:110775909	PREDICTED: similar to Glutamate oxaloacetate transaminase 1 CG8430-PA, isoform A, partial [Apis mellifera]	amino acid metabolism --- aspartate aminotransferase	0.552768	0.230085	-0.163067	0.188478	0	-0.409738		-0.24944	-0.207833	0		0.215269
gi:110764347	PREDICTED: similar to E-1 enzyme [Apis mellifera]	amino acid metabolism --- enolase-phosphatase E1 (methionine salvage pathway)	0.733261	0.162251	0.891655	0.398383	0	0.246557		1.05872		0
gi:66522657	PREDICTED: similar to Fumarylacetoacetase (Fumarylacetoacetate hydrolase) (Beta-diketonase) (FAA) [Apis mellifera]	amino acid metabolism --- fumarylacetoacetate hydrolase	0.00854328	0.528709	0.405377	-0.151994	0	0.00580635	-1.30062	0.111764	0.281482	0		0.5022
gi:66525858	PREDICTED: similar to fumarylacetoacetate hydrolase domain containing 2A isoform 2 [Apis mellifera]	amino acid metabolism --- fumarylacetoacetate hydrolase	0.00112522		-0.288468	-0.135285	0	0.497845	1.22038			0
gi:66500225	PREDICTED: similar to CG7470-PA [Apis mellifera]	amino acid metabolism --- glutamate semialdehyde dehydrogenase	0.172717		-0.871621	-0.609953	0	1.81057	1.93933			0
gi:66531474	PREDICTED: similar to dj-1 CG1349-PA [Apis mellifera]	amino acid metabolism --- glutamine amidotransferase	0.151809	0.903498	0.319142	0.303338	0	-0.384113	-0.984154	-0.0498206	-0.00988181	0	0.0798179	-0.0882317
gi:48141383	PREDICTED: similar to Glutamine synthetase 2 CG1743-PC, isoform C [Apis mellifera]	amino acid metabolism --- glutamine synthetase	0.183166	0.135216	0.276896	0.379253	0	-0.287279	-0.581965	-0.127538	0.0793821	0	-0.682132	-0.506872
gi:66524972	PREDICTED: similar to Ornithine aminotransferase precursor CG8782-PA [Apis mellifera]	amino acid metabolism --- ornithine aminotransferase	0.107422	0.146797	-0.360833	-0.208672	0	0.198818	0.529836	1.19965		0
gi:66547995	PREDICTED: similar to CG5482-PA isoform 1 [Apis mellifera]	amino acid metabolism --- peptidyl-prolyl cis-trans isomerase	0.0437547		0.563649		0					0
gi:66510528	PREDICTED: similar to Fkbp13 CG9847-PA, isoform A, partial [Apis mellifera]	amino acid metabolism --- peptidyl-prolyl cis-trans isomerase	0.867459		-0.135348	-0.343607	0	0.709666	0.0727549			0
gi:110758668	PREDICTED: similar to 3-phosphoglycerate dehydrogenase [Apis mellifera]	amino acid metabolism --- phosphoglycerate dehydrogenase	0.0125099	0.0248602	0.486989	0.324274	0	-0.479647	-1.77698	0.640928	0.46365	0	-1.3462
gi:66530338	PREDICTED: similar to phosphoserine aminotransferase 1 isoform 1 [Apis mellifera]	amino acid metabolism --- phosphoserine aminotransferase	0.283103	0.0509996	0.580631		0	-0.404654	-1.91551	-0.71511	-0.32451	0	1.14519	0.254738
gi:66534750	PREDICTED: similar to Cyclophilin 1 CG9916-PA [Apis mellifera]	amino acid metabolism --- prolyl cis-trans isomerase	0.620983	0.454125	-0.513883	0.231806	0	0.0434413	-0.142648	-0.133957	0.28528	0	-0.31449	-0.566956
gi:66499186	PREDICTED: similar to FK506-binding protein FKBP59 CG4535-PA [Apis mellifera]	amino acid metabolism --- prolyl cis-trans isomerase	0.279163	0.0798423	0.52751	0.442329	0	-0.865859	-1.05672	-0.0237152	0.278381	0	-0.486994	-0.572592
gi:66504786	PREDICTED: similar to CG2604-PA, isoform A isoform 1 [Apis mellifera]	amino acid metabolism --- saccharopine dehydrogenase	0.225915		-0.790338	-0.20396	0	0.137714	0.0884454			0
gi:110768799	PREDICTED: similar to CG7144-PA [Apis mellifera]	amino acid metabolism --- saccharopine dehydrogenase	0.992668		-0.264359		0	0.671471	0.551124			0
gi:110777113	PREDICTED: similar to Catalase, partial [Apis mellifera]	antioxidant --- catalase	0.0969677	0.0589855	0.771788	0.514935	0	0.362972	-0.686508	1.001		0
gi:66510928	PREDICTED: similar to Catalase, partial [Apis mellifera]	antioxidant --- catalase	0.0555455	0.21322	0.744973	0.919978	0	-0.314775	-1.31667	0.741025	0.462372	0
gi:66534660	PREDICTED: similar to Glutathione S transferase S1 CG8938-PA, isoform A [Apis mellifera]	antioxidant --- glutathione S transferase	0.0955021	0.0882812	0.812545	0.514899	0	-0.751241	-1.43214	-0.349889	0.0119174	0	-0.239118	-0.0383977
gi:66534655	PREDICTED: similar to Glutathione S transferase S1 CG8938-PA, isoform A, partial [Apis mellifera]	antioxidant --- glutathione S transferase	0.137571	0.940184	0.904628	0.603743	0	-0.487932	-0.730395	0.322315	0.0884439	0	-0.0414171	0.357875
gi:110763730	PREDICTED: similar to Glutathione S-transferase 1-1 (GST class-theta) [Apis mellifera]	antioxidant --- glutathione S transferase	0.261202	0.139624	-0.0118106	0.27421	0	-0.42136	-1.53898	-1.2957	-0.306377	0	-0.735856	-0.716264
gi:66508573	PREDICTED: similar to CG18003-PB, isoform B [Apis mellifera]	antioxidant --- hydroxyacid oxidase	0.915276		0.117855	0.249792	0	0.105908	0.0930766			0
gi:66535082	PREDICTED: similar to Peroxiredoxin 2540 CG11765-PA [Apis mellifera]	antioxidant --- peroxiredoxin	0.267249	0.11568	0.524571	0.371724	0	0.08065	-0.649162	-0.477829		0		2.12987
gi:110756698	PREDICTED: similar to Phospholipid hydroperoxide glutathione peroxidase, mitochondrial precursor (PHGPx) (GPX-4) [Apis mellifera]	antioxidant --- phospholipid-hydroperoxide glutathione peroxidase	0.693533	0.03252	0.478967	0.33844	0	-0.442763	0.0642163	-0.307475	-0.186877	0	1.69344	1.96963
gi:66546646	PREDICTED: similar to Phospholipid hydroperoxide glutathione peroxidase, mitochondrial precursor (PHGPx) (GPX-4) [Apis mellifera]	antioxidant --- phospholipid-hydroperoxide glutathione peroxidase	0.832152	0.845808	0.142187	0.348388	0	-0.116903	0.330406	0.22735	0.382632	0	0.0833902	0.302909
gi:48141870	PREDICTED: similar to SOD (superoxide dismutase) family member (sod-2) [Apis mellifera]	antioxidant --- superoxide dismutase	0.0754402		-0.0999531	-0.116397	0	0.167143	0.8319			0
gi:66513527	PREDICTED: similar to Superoxide dismutase CG11793-PA isoform 1 [Apis mellifera]	antioxidant --- superoxide dismutase	0.342768	0.639264	0.240412	0.72866	0	-0.495568	-0.569188	-0.204584	0.040677	0	-0.5856	-0.063379
gi:48142673	PREDICTED: similar to CG8993-PA [Apis mellifera]	antioxidant --- thioredoxin	0.240213		-0.276087	-0.00981398	0	-0.330885	0.654742			0
gi:66524108	PREDICTED: similar to Thioredoxin-like CG5495-PA isoform 1 [Apis mellifera]	antioxidant --- thioredoxin	0.211288	0.179937	0.249237	0.110526	0	-0.279423		0.209056		0
gi:110763326	PREDICTED: similar to peroxiredoxin 3 isoform 1 [Apis mellifera]	antioxidant --- thioredoxin peroxidase	0.284801		-0.146322	0.0138105	0	0.106945	0.724628			0
gi:66548188	PREDICTED: similar to thioredoxin peroxidase 1 CG1633-PA, isoform A isoform 1 [Apis mellifera]	antioxidant --- thioredoxin peroxidase	0.0126325	0.203059	0.753657	0.629172	0	-0.378082	-1.31124	0.205432	0.389694	0	-0.715846	-0.252502
gi:110748925	PREDICTED: similar to Thioredoxin reductase-1 CG2151-PA, isoform A isoform 2 [Apis mellifera]	antioxidant --- thioredoxin reductase	0.0240434	0.524873	0.359053	0.337275	0	-0.230846	-0.923403	0.0440251	0.250192	0	-0.593791	-0.235833
gi:110759569	PREDICTED: similar to Beta-hexosaminidase beta chain precursor (N-acetyl-beta-glucosaminidase) (Beta-N-acetylhexosaminidase) (Hexosaminidase B) [Apis mellifera]	apoptosis --- beta-hexosaminidase	0.556593	0.18768	-0.801894		0	-0.0967955		-1.90818	-0.853546	0	0.640111	0.0514197
gi:110762877	PREDICTED: similar to B-cell receptor-associated protein 37 [Apis mellifera]	apoptosis --- prohibitin	0.437629		-0.333609	0.0104758	0	0.686858	1.36112			0
gi:48097857	PREDICTED: similar to lethal (2) 37Cc CG10691-PA, isoform A [Apis mellifera]	apoptosis --- prohibitin	0.481098		-0.206683	-0.0777319	0	0.612427	1.04633			0
gi:66529463	PREDICTED: similar to ATP synthase B chain, mitochondrial precursor (FO-ATP synthase subunit B) [Apis mellifera]	ATP synthase --- ATP synthase component	0.25761		-0.667495	-0.055911	0	0.561977	0.166723			0
gi:110762902	PREDICTED: similar to ATP synthase- CG11154-PA, isoform A [Apis mellifera]	ATP synthase --- ATP synthase component	0.441133		-0.389176	-0.393487	0	0.451248	0.109319			0
gi:48098315	PREDICTED: similar to ATP synthase D chain, mitochondrial [Apis mellifera]	ATP synthase --- ATP synthase component	0.465739		-0.144354	-0.183005	0	0.649916	1.04512			0
gi:66554156	PREDICTED: similar to ATP synthase gamma chain, mitochondrial precursor [Apis mellifera]	ATP synthase --- ATP synthase component	0.154471		-1.18762	-0.415123	0	0.973433	0.016649			0
gi:66504360	PREDICTED: similar to ATP synthase O subunit, mitochondrial precursor (Oligomycin sensitivity conferral protein) (OSCP) [Apis mellifera]	ATP synthase --- ATP synthase component	0.333693		-0.539237	-0.131795	0	0.48819	0.86245			0
gi:110760210	PREDICTED: similar to ATPase coupling factor 6 CG4412-PA [Apis mellifera]	ATP synthase --- ATP synthase component	0.28473		-0.0732321	-0.41229	0	0.33437	0.920433			0
gi:48100966	PREDICTED: similar to bellwether CG3612-PA isoform 1 [Apis mellifera]	ATP synthase --- ATP synthase component	0.0131745		-0.680531	-0.486123	0	0.615614	0.11805			0
gi:66517317	PREDICTED: similar to lethal (1) G0230 CG2968-PA [Apis mellifera]	ATP synthase --- ATP synthase component	0.297701		-0.0858657	-0.242964	0	0.530818	0.189634			0
gi:110772145	PREDICTED: similar to lethal (2) 06225 CG6105-PA [Apis mellifera]	ATP synthase --- ATP synthase component	0.176748		-0.767612	-0.544625	0	0.857333	0.309458			0
gi:66515272	PREDICTED: similar to Vacuolar ATP synthase catalytic subunit A, osteoclast isoform (V-ATPase subunit A 2) (Vacuolar proton pump alpha subunit 2) (V-ATPase 69 kDa subunit 2) (Isoform HO68) isoform 1 [Apis mellifera]	ATP synthase --- ATP synthase component	0.813599	0.0328838	0.0621509	-0.0910617	0	-0.256955	0.187064	0.00116897	-0.112074	0	-0.599315	-0.63742
gi:66521282	PREDICTED: similar to CG9914-PA isoform 1, partial [Apis mellifera]	beta-oxidation --- 3-hydroxyacyl-coa dehydrogenase	0.0347851	0.144463	0.521897	0.572185	0	-0.307399	-1.18474	-0.576435	-0.352321	0	-0.172493	-0.0451456
gi:66499429	PREDICTED: similar to CG12262-PA [Apis mellifera]	beta-oxidation --- acyl-CoA dehydrogenase	0.151674		-0.532804	-0.285816	0	0.378298	0.644805			0
gi:110760324	PREDICTED: similar to CG6638-PA [Apis mellifera]	beta-oxidation --- acyl-coa dehydrogenase	0.179057		-0.223235	-0.111177	0	0.296744	0.512147			0
gi:110759500	PREDICTED: similar to CG7461-PA [Apis mellifera]	beta-oxidation --- acyl-CoA dehydrogenase	0.0916647		-1.14672	-0.503459	0	0.370732	0.661012			0
gi:110767793	PREDICTED: similar to CG4598-PA [Apis mellifera]	beta-oxidation --- enoyl-CoA hydratase	0.788016			-0.496951	0	0.0705504	0.414079			0
gi:110773271	PREDICTED: similar to CG6543-PA, isoform A [Apis mellifera]	beta-oxidation --- enoyl-CoA hydratase	0.119176		-0.47344	-0.205815	0	0.271863	1.16759			0
gi:110760701	PREDICTED: similar to 3-hydroxyacyl-CoA dehydrogenase type-2 (3-hydroxyacyl-CoA dehydrogenase type II) (Type II HADH) (3-hydroxy-2-methylbutyryl-CoA dehydrogenase) (Scully protein) [Apis mellifera]	beta-oxidation --- hydroxyacyl-CoA dehydrogenase	0.104999	0.177145	-0.179717	0.245826	0	0.099585	0.419828	1.85484		0
gi:66519936	PREDICTED: similar to CG4389-PA, isoform A [Apis mellifera]	beta-oxidation --- hydroxyacyl-CoA dehydrogenase	0.262241		-0.814403	-0.322299	0	0.488057	0.139427			0
gi:66538476	PREDICTED: similar to Calmodulin CG8472-PA, isoform A [Apis mellifera]	calcium regulated protein --- calmodulin	0.0361547	0.535481	0.158966	0.0414287	0	-0.482674	-0.77865	-0.127019	0.0343293	0	-0.679369	-0.884444
gi:66514697	PREDICTED: similar to Muscle protein 20 CG4696-PA, isoform A [Apis mellifera]	calcium regulated protein --- calponin, inhibitor of ATPase activity in smooth muscle myosin	0.902407	0.211268	0.308688	0.188912	0		-0.795248	0.47755	0.58428	0
gi:110748949	PREDICTED: similar to Aldolase CG6058-PF, isoform F [Apis mellifera]	carbohydrate metabolism --- aldolase	0.957551	0.0852628	0.290037	0.0431451	0	-0.474877	0.334823	-0.57561	-0.051345	0	0.212289	0.678862
gi:94400901	alpha-glucosidase [Apis mellifera]	carbohydrate metabolism --- alpha-glucosidase	0.881538	0.55345	-0.53604	0.155696	0	-0.340553	-0.465694	-1.71288	-0.512629	0	-0.416744	-0.995462
gi:66500170	PREDICTED: similar to CG14476-PB, isoform B isoform 2 [Apis mellifera]	carbohydrate metabolism --- alpha-glucosidase	0.038239	0.0565451	0.155046	0.0695233	0	0.0795623	-0.168724	-0.014007	-0.527047	0	1.67251	2.16847
gi:48139441	PREDICTED: similar to L-xylulose reductase (XR) (Dicarbonyl/L-xylulose reductase) [Apis mellifera]	carbohydrate metabolism --- dicarbonyl l-xylulose reductase		0.00451782			0			-0.736933		0
gi:110761968	PREDICTED: similar to Enolase CG17654-PA, isoform A, partial [Apis mellifera]	carbohydrate metabolism --- enolase	0.3074	0.00503601	0.664908	0.17514	0	-0.560404	-0.128107	-0.32754	-0.144622	0	-0.037413	0.104493
gi:58585090	glucose oxidase [Apis mellifera]	carbohydrate metabolism --- glucose oxidase		0.104354			0			-2.40327	-0.809773	0	1.19925	0.0796445
gi:66536233	PREDICTED: similar to UGP CG4347-PA, isoform A isoform 1 [Apis mellifera]	carbohydrate metabolism --- glucose-1-phosphate uridylyltransferase	0.124398	0.307663	0.900754	0.0572701	0	-0.789673		0.0241272	-0.312363	0	-0.352236	0.468832
gi:66499293	PREDICTED: similar to Glucose-6-phosphate isomerase (GPI) (Phosphoglucose isomerase) (PGI) (Phosphohexose isomerase) (PHI) [Apis mellifera]	carbohydrate metabolism --- glucose-6-phosphate isomerase	0.04123	0.0227745	0.583684	0.254296	0	-0.505807	-1.02985	-0.30457	-0.250204	0	-0.156113	0.504401
gi:48142692	PREDICTED: similar to Glyceraldehyde-3-phosphate dehydrogenase 2 (Glyceraldehyde-3-phosphate dehydrogenase II) (GAPDH II) isoform 1 [Apis mellifera]	carbohydrate metabolism --- glyceraldehyde 3-phosphate dehydrogenase	0.170925	0.15716	0.458784	0.527745	0	-0.535632	-0.652807	0.10737	0.20995	0	-0.366704	-0.176304
gi:66535957	PREDICTED: similar to lethal (2) k05713 CG8256-PC, isoform C [Apis mellifera]	carbohydrate metabolism --- glycerol-3-phosphate dehydrogenase	0.393888		-0.739087	-0.175428	0	-0.154388	0.857018			0
gi:66557932	PREDICTED: similar to Glycogen phosphorylase isoform 2 [Apis mellifera]	carbohydrate metabolism --- glycogen phosphorylase	0.0479053	0.207992	0.103242	-0.0664268	0	0.307531	-1.36499	0.156994	0.0981599	0	-0.285104	-0.437671
gi:66507476	PREDICTED: similar to Hexokinase A CG3001-PA, isoform A [Apis mellifera]	carbohydrate metabolism --- hexokinase		0.12141			0			-0.188098		0	1.39783	0.49259
gi:110758428	PREDICTED: similar to Ecdysone-inducible gene L3 CG10160-PA [Apis mellifera]	carbohydrate metabolism --- lactate dehydrogenase	0.377753	0.0295119	0.219057	0.347417	0	-0.202957	-0.532438	0.637723	0.712288	0
gi:66561330	PREDICTED: similar to Phosphogluconate mutase CG5165-PA [Apis mellifera]	carbohydrate metabolism --- phosphogluconate mutase	0.396587	0.500535	-0.814963	0.239569	0	-0.741987	-1.59445	-0.221162	-0.105675	0	0.0889889	0.0433762
gi:110763826	PREDICTED: similar to Phosphoglycerate kinase isoform 1 [Apis mellifera]	carbohydrate metabolism --- phosphoglycerate kinase	0.0312115	0.20385	0.668433	0.303357	0	-0.484583	-1.33484	-0.276401	-0.0652364	0	0.119016	0.00121701
gi:66550890	PREDICTED: similar to Phosphoglyceromutase CG1721-PA, isoform A [Apis mellifera]	carbohydrate metabolism --- phosphoglyceromutase	0.0285978	0.00994292	0.341876	0.37106	0	-0.463442	-0.815808	-0.167835	-0.117876	0	0.653538	0.669413
gi:110770725	PREDICTED: similar to CG1516-PE, isoform E, partial [Apis mellifera]	carbohydrate metabolism --- pyruvate carboxylase	0.0629099			-1.28874	0	0.641097	1.37897			0
gi:110777963	PREDICTED: similar to CG1516-PE, isoform E, partial [Apis mellifera]	carbohydrate metabolism --- pyruvate carboxylase	0.081434		-1.02052	-1.00017	0	0.462294	1.48605			0
gi:48096138	PREDICTED: similar to Sorbitol dehydrogenase-2 CG4649-PA [Apis mellifera]	carbohydrate metabolism --- sorbitol dehydrogenase	0.17117	0.0109206	1.02262	-0.429921	0	-0.198974	-0.569298	-0.789989	-0.493262	0	0.297906	1.01536
gi:66510285	PREDICTED: similar to Trehalose-6-phosphate synthase 1 CG4104-PA, partial [Apis mellifera]	carbohydrate metabolism --- trehalose-6-phosphate synthase		0.0511537			0			-0.313069	0.244799	0	-0.0569445	0.284911
gi:48105285	PREDICTED: similar to Probable UDP-glucose 4-epimerase (Galactowaldenase) (UDP-galactose 4-epimerase) [Apis mellifera]	carbohydrate metabolism --- UDP-glucose epimerase	0.212567	0.084101	0.458147	0.818603	0	-0.1641	-2.49543	0.779313		0
gi:110760361	PREDICTED: similar to UDP-glucose-glycoprotein glucosyltransferase CG6850-PA [Apis mellifera]	carbohydrate metabolism --- UDP-glucose glycoprotein glucosyltransferase	0.870494		-0.333677	-0.0494763	0	0.439016	-0.463623			0
gi:66559364	PREDICTED: similar to calsyntenin-1 CG11059-PA, isoform A, partial [Apis mellifera]	cell-cell adhesion --- calsyntenin (cell-cell adhesion)		0.19674			0			0.17113		0	2.14182	1.97922
gi:110761827	PREDICTED: similar to Fasciclin-3 precursor (Fasciclin III) (FAS III) [Apis mellifera]	cell-cell adhesion --- fasciclin	0.0641349		-0.523357	0.28748	0	0.0688473	-0.993276			0
gi:66512737	PREDICTED: similar to Moesin CG10701-PD, isoform D [Apis mellifera]	cell-cell adhesion --- moesin ezrin radixin	0.105031		1.02453		0	0.907008	-0.619163			0
gi:66525165	PREDICTED: similar to CG1240-PA [Apis mellifera]	chromatin-associated protein --- chromatin-associated protein	0.0923694	0.0383578	1.01174	0.180998	0	-0.634638	-1.87995	0.489338	0.529323	0	-0.709615	-0.877061
gi:110762764	PREDICTED: similar to nuclear autoantigenic sperm protein (histone-binding) [Apis mellifera]	chromatin-associated protein --- histone-binding nuclear autoantigenic sperm protein	0.541699	0.0478134	0.33066		0	-0.286815		0.909075		0
gi:66530195	PREDICTED: similar to Nucleosome assembly protein 1-like 1 (NAP-1-related protein) (hNRP) isoform 2 [Apis mellifera]	chromatin-associated protein --- nucleosome assembly protein	0.0102607	0.794304	0.811373	0.0444801	0	-0.815511	-1.33511	-0.0955741	0.141805	0
gi:110773585	PREDICTED: similar to Nucleosome assembly protein 1-like 1 (NAP-1-related protein) (hNRP), partial [Apis mellifera]	chromatin-associated protein --- nucleosome assembly protein	0.377341	0.0274979	0.861198	0.125694	0				0.390871	0
gi:66507623	PREDICTED: similar to Nucleosome remodeling factor - 38kD CG4634-PA [Apis mellifera]	chromatin-associated protein --- nucleosome remodeling factor	0.914696	0.757274	0.541812	-0.0946426	0	-0.038356	0.44672	-0.148205	0.291411	0		0.0908687
gi:110756688	PREDICTED: similar to CG15786-PA [Apis mellifera]	cuticle --- chitin-binding protein		0.761917			0			0.289202	-0.527815	0	-0.517619
gi:110755489	PREDICTED: similar to Gasp CG10287-PA [Apis mellifera]	cuticle --- chitin-binding protein	0.985542		0.0869775	-0.266145	0		0.0760247			0
gi:66525522	PREDICTED: similar to Roe1 CG6155-PA [Apis mellifera]	cuticle --- chitin-binding protein	0.415024		-0.383606	0.00345343	0	0.0333071	0.183902			0
gi:110763676	PREDICTED: hypothetical protein [Apis mellifera]	cuticle --- cutical protein	0.205297		-0.746852	-1.10221	0	-0.771117	0.940771			0
gi:110757442	PREDICTED: similar to CG32405-PA [Apis mellifera]	cuticle --- cutical protein, larval	0.856755	0.843824	0.944557	-0.185022	0	0.56531	0.74638	0.280147		0
gi:110764441	PREDICTED: similar to Ccp84Ad CG2341-PA [Apis mellifera]	cuticle --- cuticle protein	0.260868	0.795688	-1.14007	-1.81959	0	-0.715578	0.276212	-0.471694	0.0598722	0
gi:110764443	PREDICTED: similar to Ccp84Ag CG2342-PA [Apis mellifera]	cuticle --- cuticle protein	0.853398	0.49631	-0.771605	-1.84607	0	-0.663278	-0.325786			0	0.718484	0.670918
gi:110764439	PREDICTED: similar to CG15006-PA [Apis mellifera]	cuticle --- cuticle protein	0.401849	0.607358	-1.13539	-1.74409	0	-0.885164	0.229784	-1.48785	-0.243785	0	-0.373722	-0.629595
gi:66509789	PREDICTED: similar to Actin 88F CG5178-PA [Apis mellifera]	cytoskeleton --- actin	0.302523	0.376613	-0.209359	-0.360399	0	-0.315457	0.739133	0.609791	0.108509	0
gi:48137684	PREDICTED: similar to Actin-5C isoform 1 [Apis mellifera]	cytoskeleton --- actin	0.739713	0.470227	-0.0858309	0.0406159	0	0.0192007	-0.285935	0.252943	0.221178	0	0.0808617	0.57226
gi:110751158	PREDICTED: similar to Cofilin/actin-depolymerizing factor homolog (Protein D61) (Protein twinstar) [Apis mellifera]	cytoskeleton --- actin depolymerizing factor	0.361103	0.17103	0.104792	0.318356	0	-0.226411	-0.788887	0.509621	0.373227	0	-0.342749	-0.0254022
gi:110761364	PREDICTED: similar to Alpha-actinin, sarcomeric (F-actin cross linking protein) [Apis mellifera]	cytoskeleton --- alpha-actinin	0.0687614	0.309903	0.295781	-0.480001	0	-1.13128	-0.423536	0.419988		0
gi:66525458	PREDICTED: similar to CG5023-PA [Apis mellifera]	cytoskeleton --- calponin, inhibitor of ATPase activity in smooth muscle myosin	0.807047	0.379168	0.478791	0.489667	0	-0.974863	0.891892	0.951141		0
gi:48094341	PREDICTED: similar to Chd64 CG14996-PB [Apis mellifera]	cytoskeleton --- calponin, inhibitor of ATPase activity in smooth muscle myosin	0.909129	0.272453	-0.405686	0.454908	0	-0.461464	-0.574935	1.42698		0
gi:48129806	PREDICTED: similar to SRY interacting protein 1 CG10939-PA [Apis mellifera]	cytoskeleton --- ezrin-radixin-moesin-binding phosphoprotein	0.108729		0.387868	0.294005	0	-0.536652	-0.682646			0
gi:66549818	PREDICTED: similar to singed CG32858-PA, isoform A [Apis mellifera]	cytoskeleton --- fascin	0.239228	0.797717	0.345743	0.104527	0	-0.0567009	-0.828944	-0.232854		0
gi:110758113	PREDICTED: similar to Mapmodulin CG5784-PB, isoform B [Apis mellifera]	cytoskeleton --- mapmodulin	0.949225	0.223131	1.41984	-0.281417	0	-0.296236		0.457509	0.279005	0
gi:66558822	PREDICTED: similar to Myosin-2 essential light chain (Myosin II essential light chain) (Nonmuscle myosin essential light chain) [Apis mellifera]	cytoskeleton --- myosin light chain	0.280983		0.621389	0.136661	0	-0.395589				0
gi:66500213	PREDICTED: similar to Calcium-binding mitochondrial protein Anon-60Da [Apis mellifera]	cytoskeleton --- paramyosin	0.254977		-0.340289	-0.104832	0	0.133826	0.546035			0
gi:58585250	profilin [Apis mellifera]	cytoskeleton --- profilin	0.0101879	0.328771	0.27093	0.011491	0	-0.35558	-1.1232	0.193757	0.183276	0	0.285705	0.793725
gi:110768018	PREDICTED: similar to zipper CG15792-PD, isoform D [Apis mellifera]	cytoskeleton --- smooth muscle myosin	0.133713	0.0898224	0.306271	-0.781356	0	-0.484414		0.529342		0
gi:66513649	PREDICTED: similar to Spectrin alpha chain [Apis mellifera]	cytoskeleton --- spectrin	0.831553	0.922854	0.492112	-0.205129	0	0.96017	0.559154	-0.0772275		0
gi:66519917	PREDICTED: similar to stathmin CG31641-PA, isoform A [Apis mellifera]	cytoskeleton --- stathmin	0.226434	0.0260107	0.0757848	0.197624	0	-0.170439	-1.23871	1.70533		0
gi:66500396	PREDICTED: similar to Tropomyosin 1 CG4898-PL, isoform L [Apis mellifera]	cytoskeleton --- tropomyosin	0.755627	0.564927	0.574533	1.52195	0	-0.470789	0.362576	0.335141		0
gi:66522386	PREDICTED: similar to Tropomyosin 2 CG4843-PB, isoform B [Apis mellifera]	cytoskeleton --- tropomyosin	0.391234	0.157636	0.126014		0	-0.611961	1.50068	1.5016		0
gi:62198229	troponin C type I [Apis mellifera]	cytoskeleton --- troponin C	0.400344		-0.26881	-0.0344834	0	-0.722901	1.21337			0
gi:110755732	PREDICTED: similar to Tubulin alpha-6 chain (Alpha-tubulin 6) (Alpha-tubulin isotype M-alpha-6) [Apis mellifera]	cytoskeleton --- tubulin	0.81528	0.504027	0.222792	0.10261	0	-0.219594	0.43716	0.388048	0.329929	0	-0.155497	0.332044
gi:48095525	PREDICTED: similar to -Tubulin at 56D CG9277-PB, isoform B [Apis mellifera]	cytoskeleton --- tubulin	0.141182	0.0468177	0.415815	0.0631112	0	-0.374519	-0.356992	0.545116	0.241428	0	-0.638687	-0.600773
gi:110761567	PREDICTED: similar to tubulin, alpha 1 [Apis mellifera]	cytoskeleton --- tubulin	0.915963	0.74341	0.21524		0	-0.363998	0.28668	0.327006	0.144531	0	0.209918	0.556733
gi:110762983	PREDICTED: similar to tubulin, beta, 2 [Apis mellifera]	cytoskeleton --- tubulin	0.299225	0.672192	0.617418	0.0748485	0	-0.2765	0.0913907	0.213855	0.149036	0	-0.308114	0.404247
gi:110759197	PREDICTED: similar to Cytochrome b5-related CG13279-PA [Apis mellifera]	electron transport chain --- cytochrome b5	0.143521		-0.222856	-0.910055	0	1.56934	0.679983			0
gi:66533379	PREDICTED: similar to CG5946-PB, isoform B isoform 2 [Apis mellifera]	electron transport chain --- cytochrome b5 reductase	0.417451		-0.491724	-0.0366741	0	0.708895	0.609263			0
gi:48096996	PREDICTED: similar to Cytochrome c proximal CG17903-PA [Apis mellifera]	electron transport chain --- cytochrome C	0.680609	0.439357	-0.123948	0.332808	0	-0.140626	0.486689	0.773426	0.748323	0
gi:66534766	PREDICTED: similar to CG11015-PA [Apis mellifera]	electron transport chain --- cytochrome C oxidase	0.407348		-0.345211	0.361786	0	0.467237	0.451309			0
gi:66557994	PREDICTED: similar to CG10664-PA, isoform A [Apis mellifera]	electron transport chain --- cytochrome c oxidase subunit	0.970773		-0.306762	-0.337069	0	0.453024	0.184819			0
gi:94158626	cytochrome P450 monooxygenase [Apis mellifera]	electron transport chain --- cytochrome p450	0.62732	0.839636	-0.178373	0.192016	0	0.646013		0.416484		0
gi:66520256	PREDICTED: similar to CG7834-PA, isoform A [Apis mellifera]	electron transport chain --- electron transfer beta polypeptide	0.264711		-0.533324	-0.316822	0	0.406429	0.453683			0
gi:66526470	PREDICTED: similar to walrus CG8996-PB, isoform B isoform 1 [Apis mellifera]	electron transport chain --- electron transfer flavoprotein	0.0543771		-0.483296	-0.359903	0	0.128184	0.490379			0
gi:66540209	PREDICTED: similar to Electron transfer flavoprotein-ubiquinone oxidoreductase, mitochondrial precursor (ETF-QO) (ETF-ubiquinone oxidoreductase) (ETF dehydrogenase) (Electron-transferring-flavoprotein dehydrogenase) isoform 1 [Apis mellifera]	electron transport chain --- electron transfer flavoprotein dehydrogenase	0.262263		-0.946212	-0.882301	0	0.158085	0.622837			0
gi:66554757	PREDICTED: similar to CG1970-PA isoform 1 [Apis mellifera]	electron transport chain --- NADH dehydrogenase	0.041855		-0.81584		0					0
gi:66534614	PREDICTED: similar to CG5703-PA [Apis mellifera]	electron transport chain --- NADH dehydrogenase	0.435002		-0.0895695		0	0.326736	0.277912			0
gi:48120572	PREDICTED: similar to CG6463-PA [Apis mellifera]	electron transport chain --- NADH dehydrogenase	0.505438		-1.04639		0	0.311377	0.593483			0
gi:110758626	PREDICTED: similar to NADH dehydrogenase [ubiquinone] 1 alpha subcomplex subunit 10, mitochondrial precursor (NADH-ubiquinone oxidoreductase 42 kDa subunit) (Complex I-42KD) (CI-42KD) [Apis mellifera]	electron transport chain --- NADH dehydrogenase	0.73528		-0.383158	-0.147803	0	0.490286	-0.265373			0
gi:48096291	PREDICTED: similar to ubiquinol-cytochrome c reductase, Rieske iron-sulfur polypeptide 1 [Apis mellifera]	electron transport chain --- ubiquinol cytochrome c reductase	0.0698222		0.265173	-0.976379	0	-0.157818	0.916931			0
gi:66523464	PREDICTED: similar to CG4169-PA [Apis mellifera]	electron transport chain --- ubiquinol-cytochrome c reducase	0.417879		-0.234701	-0.295855	0	0.657052	0.350479			0
gi:66512029	PREDICTED: similar to CG30493-PB isoform 1 [Apis mellifera]	electron transport chain --- ubiquinone biosynthesis protein	0.147431		-1.34019		0	-0.261075	0.393236			0
gi:66557660	PREDICTED: hypothetical protein [Apis mellifera]	energy storage --- apolipophorin III	0.238545	0.131738	-0.351535	-0.183604	0	0.0396494	0.921653	-0.560389	-0.575295	0	0.99472	2.83779
gi:66549815	PREDICTED: similar to Larval serum protein 2 CG6806-PA [Apis mellifera]	energy storage --- hexamerin 2 beta	0.0025859	0.00887985			0		1.98513			0	3.38485	3.48678
gi:58585148	hexamerin 70b [Apis mellifera]	energy storage --- hexamerin 70b	0.0204421	0.0665187	-1.94565	-3.71627	0	0.838955	2.00558	-2.21822	-1.64702	0	3.01693	3.57967
gi:110761029	PREDICTED: similar to Larval serum protein 2 CG6806-PA [Apis mellifera]	energy storage --- larval serum protein 2	0.0764291	0.0435594	-1.99103	-2.1758	0	0.269047	1.76076	-2.73777	-2.55845	0	2.52306	3.0424
gi:110762350	PREDICTED: similar to CG9342-PA [Apis mellifera]	energy storage --- lipoprotein component	0.728382		-0.0273351	-0.205397	0	0.147197	0.695631			0
gi:110758758	PREDICTED: similar to Retinoid- and fatty-acid binding protein CG11064-PA isoform 1 [Apis mellifera]	energy storage --- retinoid- and fatty aciding binding protein	0.184401	0.0439994	-0.695133	-0.790686	0	-0.210276	0.854897	-1.57004	-0.764363	0	2.55012	2.58357
gi:48096664	PREDICTED: similar to CG8498-PA [Apis mellifera]	fatty acid synthesis --- acyl-Coa binding protein	0.00965959	0.262708	0.575692	-0.0853569	0	-0.348761	-0.66949	0.146564	0.39801	0	-0.375792	-0.169557
gi:66530142	PREDICTED: similar to ATP citrate lyase CG8322-PA, isoform A isoform 1 [Apis mellifera]	fatty acid synthesis --- ATP citrate lyase	0.352488	0.055243	0.35958	-0.0270492	0	-0.398555	-0.737264	-0.203253	-0.093703	0	-0.081682	0.0701265
gi:110758538	PREDICTED: similar to CG17374-PA.3 isoform 1 [Apis mellifera]	fatty acid synthesis --- fatty acid synthase	0.128612	0.476362			0	1.09159		-0.956918	-0.65493	0	-1.20899	-1.346
gi:66515350	PREDICTED: similar to CG3523-PA [Apis mellifera]	fatty acid synthesis --- fatty acid synthase	0.286176	0.115994	0.402565	-0.928972	0	-0.386071	-1.11167	-0.214771	-0.250563	0	0.0597557	0.379148
gi:110760009	PREDICTED: similar to CG31548-PA [Apis mellifera]	fatty acid synthesis --- ketoacyl reductase	0.312513	0.830224	0.66742	-0.148748	0		-0.850712	-0.0972731	-0.201622	0		-0.0610189
gi:66516122	PREDICTED: similar to lethal (2) 44DEa CG8732-PB, isoform B isoform 1 [Apis mellifera]	fatty acid synthesis --- long chain acyl-CoA synthetase	0.04119		-0.663556	-0.0367887	0	0.363043				0
gi:110770269	PREDICTED: similar to bubblegum CG4501-PA, partial [Apis mellifera]	fatty acid synthesis --- long-chain acyl-CoA synthetase	0.0482284		-0.445614	-0.281983	0	-0.100989	0.733763			0
gi:58585098	major royal jelly protein 1 [Apis mellifera]	food --- major royal jelly protein 1	0.694932	0.933089	-0.359751	0.752349	0	-1.27576	-1.22275	-1.06474	0.131801	0	0.0459611	-1.21051
gi:58585108	major royal jelly protein 2 [Apis mellifera]	food --- major royal jelly protein 2	0.765963	0.784847	-0.435522	0.697152	0	-0.849895	0.202563	-1.18324	-0.289773	0	-0.0335493	-0.845373
gi:58585142	major royal jelly protein 3 [Apis mellifera]	food --- major royal jelly protein 3	0.715555	0.924131	-0.184874	0.605445	0	-1.09538	-1.03999	-0.970711	-0.0988444	0	-0.171121	-1.08752
gi:110776421	PREDICTED: similar to yellow-e2 CG17044-PA [Apis mellifera]	food --- major royal jelly protein 3	0.995325	0.926205	-0.224832	0.561398	0	-1.23744	-0.23902	-1.01908	-0.340497	0	-0.132344	-0.927596
gi:110761428	PREDICTED: similar to yellow-h CG1629-PA [Apis mellifera]	food --- major royal jelly protein 3	0.744218	0.395896	-0.640337	0.748226	0	-0.797494	-1.09421	-1.71045	-0.567264	0	0.5686	-0.0430045
gi:110760666	PREDICTED: similar to yellow-h CG1629-PA, partial [Apis mellifera]	food --- major royal jelly protein 3	0.339455	0.391746			0	-0.653978			0.170145	0	-0.222675	-0.534338
gi:58585138	major royal jelly protein 5 [Apis mellifera]	food --- major royal jelly protein 5		0.325404			0			-1.82407	-0.579809	0	0.671462	0.996299
gi:62198227	major royal jelly protein 7 [Apis mellifera]	food --- major royal jelly protein 7	0.352203	0.400212	-0.647594	0.61656	0	-0.793361	-2.01728	-2.20574	-0.367276	0	0.00988472	-0.860079
gi:66510448	PREDICTED: similar to CG9701-PA [Apis mellifera]	glycolipid metabolism --- beta-glucosidase (glucocerebrosidase)		0.750984			0			-1.28745	-0.0306729	0	0.194249	-0.965296
gi:66511547	PREDICTED: similar to glucocerebrosidase precursor [Apis mellifera]	glycolipid metabolism --- glucocerebrosidase	0.861359	0.207313			0	0.225346	1.42246	-1.94936	-1.27098	0	1.65013	1.17288
gi:48118838	PREDICTED: similar to Y4C6B.6 [Apis mellifera]	glycolipid metabolism --- glucocerebrosidase		0.891079			0			-0.49783	-0.215568	0	-0.0573405	-0.328513
gi:110764660	PREDICTED: similar to CG10077-PA, isoform A isoform 1 [Apis mellifera]	helicase --- RNA helicase	0.458784		0.00945022	-0.441364	0	0.778166	-0.702492			0
gi:110759517	PREDICTED: similar to DEAH (Asp-Glu-Ala-His) box polypeptide 30 isoform 2, partial [Apis mellifera]	helicase --- RNA helicase	0.698328			0.590114	0	0.545524	-0.069972			0
gi:66532824	PREDICTED: similar to Helicase at 25E CG7269-PA, isoform A [Apis mellifera]	helicase --- RNA helicase	0.772686	0.371764	-0.0192081	-0.523037	0	0.340229		0.227471	0.0774512	0
gi:66534671	PREDICTED: similar to Peroxisomal multifunctional enzyme type 2 (MFE-2) (D-bifunctional protein) (DBP) (17-beta-hydroxysteroid dehydrogenase 4) (17-beta-HSD 4) [Apis mellifera]	hormone synthesis --- estradiol 17 beta-dehydrogenase	0.0942632		-0.626102	-0.197257	0	0.0576459	0.61348			0
gi:66558612	PREDICTED: similar to Juvenile hormone epoxide hydrolase 1 CG15101-PA [Apis mellifera]	hormone synthesis --- juvenile hormone epoxide hydrolase	0.0595294		-1.39432	-0.67292	0	0.578831	1.56431			0
gi:48097744	PREDICTED: similar to CG6414-PA [Apis mellifera]	hormone synthesis --- juvenile hormone esterase	0.753643		-0.285082	0.119565	0	-0.0741584	-0.454206			0
gi:110756512	PREDICTED: similar to Sc2 CG10849-PA [Apis mellifera]	hormone synthesis --- steroid dehydrogenase	0.401168		-1.05127		0	1.6393	0.850059			0
gi:58585112	apisimin precursor [Apis mellifera]	immunity --- apismin		0.0208739			0				-0.721	0	0.924309	1.53535
gi:110750008	PREDICTED: similar to CG18431-PA, isoform A [Apis mellifera]	immunity --- C-lectin	0.162843	0.00756514	0.25088	-0.212607	0	-1.21868	-1.75501		-0.237949	0
gi:66508940	PREDICTED: similar to CG6459-PA [Apis mellifera]	immunity --- complement component	0.40983	0.068047	-0.218777	0.0278159	0	0.0280695	0.405031	1.83992		0
gi:58585196	prophenoloxidase [Apis mellifera]	immunity --- prophenoloxidase		0.0142529			0					0		3.17183
gi:66556661	PREDICTED: similar to Adenylate kinase-2 CG3140-PA [Apis mellifera]	kinases or phosphatases --- adenylate kinase	0.232945		0.0140819	0.121568	0	0.484443	0.922547			0
gi:66519534	PREDICTED: similar to adenylate kinase 3 [Apis mellifera]	kinases or phosphatases --- adenylate kinase 3	0.00171204		-0.62998	0.236745	0	0.157333	0.413117			0
gi:48098249	PREDICTED: similar to Chloride intracellular channel CG10997-PA [Apis mellifera]	membrane transporter --- chloride intracellular channel	0.0196557	0.452233	0.811084	0.30277	0	-0.607326	-1.55543	0.66167		0
gi:66521433	PREDICTED: similar to Calcium-transporting ATPase sarcoplasmic/endoplasmic reticulum type (Calcium pump) isoform 1 [Apis mellifera]	membrane transporter --- endoplasmic reticulum calcium pump	0.698969		-0.617113	-0.205378	0	0.154074	-0.549272			0
gi:110757077	PREDICTED: similar to Karyopherin 3 CG1059-PA [Apis mellifera]	membrane transporter --- importin beta-3	0.38819	0.383607	0.290398	0.212153	0	-0.481452		0.423714	-0.000275553	0
gi:110758361	PREDICTED: similar to CG32165-PA [Apis mellifera]	membrane transporter --- importin beta-4	0.272047	0.844196	0.38233	0.246949	0	0.300288		0.16847	0.349379	0
gi:66519233	PREDICTED: similar to CG11779-PA, isoform A isoform 1 [Apis mellifera]	membrane transporter --- inner mitochondrial membrane translocase	0.105915		-0.264458	-0.164309	0	0.0861758	0.933299			0
gi:66522612	PREDICTED: similar to karyopherin beta 1 isoform 1 [Apis mellifera]	membrane transporter --- karyopherin	0.219475	0.751301	0.0819592	-0.075994	0	-0.436752		-0.16939	0.194501	0
gi:110749921	PREDICTED: similar to CG2713-PA [Apis mellifera]	membrane transporter --- mitochondrial outer membrane translocase	0.831845		-0.623044	-0.173655	0	1.17742	-0.0681103			0
gi:48105316	PREDICTED: similar to maggie CG14981-PA, isoform A [Apis mellifera]	membrane transporter --- mitochondrial outer membrane translocase	0.659956		-0.387778	-0.202214	0	1.0891	0.205194			0
gi:110757116	PREDICTED: similar to Mitochondrial import inner membrane translocase subunit Tim13 [Apis mellifera]	membrane transporter --- mitochondrial outer membrane translocase	0.947623		0.325178		0	1.05844	0.290565			0
gi:110757341	PREDICTED: similar to Mitochondrial import inner membrane translocase subunit Tim8 [Apis mellifera]	membrane transporter --- mitochondrial outer membrane translocase	0.203072		1.00182	-0.323785	0		0.059675			0
gi:66517185	PREDICTED: similar to Probable mitochondrial import receptor subunit TOM40 homolog (Translocase of outer membrane 40 kDa subunit homolog) (Male sterile protein 15) isoform 1 [Apis mellifera]	membrane transporter --- mitochondrial outer membrane translocase	0.435626		-0.270052	-0.17349	0	0.630503	0.817875			0
gi:110767589	PREDICTED: similar to Translocase of outer membrane 70 CG6756-PA, isoform A [Apis mellifera]	membrane transporter --- mitochondrial outer membrane translocase	0.96488		-0.179621		0	-0.506691	-0.170262			0
gi:110749319	PREDICTED: similar to Nup62 CG6251-PA [Apis mellifera]	membrane transporter --- nucleoporin	0.899069			0.0760671	0	0.312761	-0.43853			0
gi:66521459	PREDICTED: similar to porin CG6647-PA, isoform A [Apis mellifera]	membrane transporter --- porin	0.374124		-0.42835	-0.209793	0	0.194635	1.23597			0
gi:58531215	ADP/ATP translocase [Apis mellifera]	membrane transporter --- translocase, ATP	0.0842522		-0.382591	-0.618057	0	1.05403	1.01076			0
gi:110764492	PREDICTED: similar to Acetyl-CoA acetyltransferase, mitochondrial precursor (Acetoacetyl-CoA thiolase) [Apis mellifera]	mevalonate pathway --- acetyl-CoA acetyltransferase	0.513502		-0.290148	-0.0548629	0	0.428021	0.238147			0
gi:48097100	PREDICTED: similar to yippee interacting protein 2 CG4600-PA [Apis mellifera]	mevalonate pathway --- acetyl-CoA acyltransferase	0.0439828	0.0646218	-0.641244	-0.120661	0	0.281028	1.29118	1.11172		0
gi:66507594	PREDICTED: similar to Thiolase CG4581-PA [Apis mellifera]	mevalonate pathway --- thiolase	0.766506		-0.183952	-0.31323	0	0.293942	-0.00667387			0
gi:66516304	PREDICTED: similar to CG11089-PA [Apis mellifera]	nucleotide metabolism --- bifunctional purine biosynthesis protein		0.483644			0			-0.0868175	-0.0444598	0		-1.36881
gi:66508193	PREDICTED: similar to pugilist CG4067-PA, isoform A isoform 1 [Apis mellifera]	nucleotide metabolism --- formyltetrahydrofolate synethase	0.196109	0.0279114		0.255458	0			-0.134544	-0.113551	0		0.123513
gi:66520497	PREDICTED: similar to Nucleoside diphosphate kinase (NDK) (NDP kinase) (Abnormal wing disks protein) (Killer of prune protein) [Apis mellifera]	nucleotide metabolism --- nucleoside diphosphate kinase	0.245591	0.717276	0.272725	0.304478	0	-0.437009	-0.406588	0.187932	0.318671	0	-0.582741	-0.0419265
gi:110762869	PREDICTED: similar to CG1961-PA [Apis mellifera]	nucleotide metabolism --- nucleotidase	0.899676	0.870014			0	0.110856		-0.777028	-0.299664	0	0.0520741	-0.713006
gi:66523706	PREDICTED: similar to CG30104-PA, isoform A [Apis mellifera]	nucleotide metabolism --- nucleotidase	0.795615	0.638864	-0.22533	0.809119	0	-0.25186		-0.79105	-0.260861	0	-0.269883	-1.08162
gi:66547531	PREDICTED: similar to 6-phosphogluconate dehydrogenase, decarboxylating, partial [Apis mellifera]	pentose phosphate pathway --- 6-phosphogluconate dehydrogenase	0.00915379	0.512635	0.0661597	0.520612	0	-0.575799	-0.742816	-0.0960537	-0.131286	0	-7.73729e-05	0.214475
gi:66517490	PREDICTED: similar to Putative deoxyribose-phosphate aldolase (Phosphodeoxyriboaldolase) (Deoxyriboaldolase) (DERA) [Apis mellifera]	pentose phosphate pathway --- deoxyribose-phosphate aldolase		0.0443881			0					0	0.701754	1.52478
gi:66499547	PREDICTED: similar to CG9514-PA [Apis mellifera]	pentose phosphate pathway --- glucose dehydrogenase	0.125138	0.107654	-0.55226	-0.338066	0	0.232102	1.0779			0	2.51713	2.30445
gi:110750934	PREDICTED: similar to Zwischenferment CG12529-PA, isoform A [Apis mellifera]	pentose phosphate pathway --- glucose-6-phosphate dehydrogenase		0.179279			0			-0.469023	-0.152456	0	0.361618
gi:66533113	PREDICTED: similar to transaldolase 1 [Apis mellifera]	pentose phosphate pathway --- transaldolase	0.0530937	0.0188447	0.642266	0.481069	0	-0.643788	-0.967063	-0.229964	0.054405	0	-0.226609	0.000864567
gi:110751363	PREDICTED: similar to CG8036-PB, isoform B isoform 1 [Apis mellifera]	pentose phosphate pathway --- transketolase	0.122322	0.448544	0.670789	0.35596	0	-0.548102	-0.588083	-0.136433	-0.302536	0	-0.0990649	0.136849
gi:66503776	PREDICTED: similar to CG8036-PB, isoform B isoform 2 [Apis mellifera]	pentose phosphate pathway --- transketolase		0.205149			0			-0.324826	-0.28768	0		-0.116144
gi:66499419	PREDICTED: similar to Puromycin sensitive aminopeptidase CG1009-PC, isoform C isoform 1 [Apis mellifera]	peptidase --- aminopeptidase, puromycin-sensitive	0.738199	0.0746905	0.517182	0.360545	0	-0.443743	0.0289649	0.181423	0.0709565	0	-0.235747	-0.396948
gi:66509812	PREDICTED: similar to Angiotensin converting enzyme CG8827-PA, isoform A [Apis mellifera]	peptidase --- angiotensin converting enzyme		0.259792			0			-0.977224	-0.821088	0	0.532412	0.223804
gi:66524124	PREDICTED: similar to Carboxypeptidase B precursor (Pancreas-specific protein) (PASP) [Apis mellifera]	peptidase --- carboxypeptidase B	0.235259	0.54243		0.792694	0			-0.427749	-0.0644092	0	-0.0321233	-1.20135
gi:66560290	PREDICTED: similar to cathD CG1548-PA [Apis mellifera]	peptidase --- cathepsin D	0.166165	0.07187	-0.637788	-0.27767	0	0.254732	1.10655			0	2.80622	1.93905
gi:110762229	PREDICTED: similar to CG7142-PA [Apis mellifera]	peptidase --- chymotrypsin	0.00651699	0.0854931			0		1.46263	-1.89081	-1.36931	0	0.864229	0.737641
gi:66509442	PREDICTED: similar to Dipeptidyl aminopeptidase III CG7415-PC, isoform C isoform 1 [Apis mellifera]	peptidase --- dipeptidyl aminopeptidase	0.00621775	0.359517	0.295987	0.178738	0	-0.43017	-0.898919	0.349232	0.294435	0	0.660806	0.592813
gi:66535742	PREDICTED: similar to CG17337-PA isoform 1 [Apis mellifera]	peptidase --- glutamate carboxypeptidase	0.0436124	0.271036	0.578191	0.265863	0	-0.0297618	-0.658524	-0.175147	-0.244881	0	-0.271656	0.0484008
gi:66564326	PREDICTED: similar to plasma glutamate carboxypeptidase isoform 1 [Apis mellifera]	peptidase --- glutamate carboxypeptidase		0.307345			0			-0.252235	-0.48026	0	0.538396	0.18963
gi:110758252	PREDICTED: similar to CG14516-PA, isoform A [Apis mellifera]	peptidase --- metalloprotease	0.334378	0.643972			0	2.06695		-1.60225	-0.758893	0	0.143501	-0.846688
gi:110758254	PREDICTED: similar to CG14516-PA, isoform A [Apis mellifera]	peptidase --- metalloprotease	0.321852	0.373655	-0.408592	0.279509	0	0.321135		-1.88923	-0.718257	0	-0.0270278	-0.805789
gi:110758250	PREDICTED: similar to CG14516-PA, isoform A, partial [Apis mellifera]	peptidase --- metalloprotease	0.32785	0.41324			0	0.584909		-2.00776	-0.871402	0	0.0222373	-0.876585
gi:110758259	PREDICTED: similar to CG14516-PA, isoform A, partial [Apis mellifera]	peptidase --- metalloprotease	0.781335	0.514986	-0.297544	0.417673	0	-0.218628	0.168842	-1.38086	-0.629379	0	-0.173699	-0.767189
gi:110765046	PREDICTED: similar to metalloprotease 1 [Apis mellifera]	peptidase --- metalloprotease	0.350835		-0.26175	-0.12787	0	0.00721653	0.330648			0
gi:66557455	PREDICTED: similar to metalloprotease 1 [Apis mellifera]	peptidase --- metalloprotease	0.445998	0.0524104	0.679582	0.345726	0	-0.133466		0.541247		0
gi:66500205	PREDICTED: similar to CG3731-PB, isoform B [Apis mellifera]	peptidase --- mitochondrial processing peptidase	0.380636		-0.438246	-0.156043	0	0.496645	0.231079			0
gi:66531055	PREDICTED: similar to CG8728-PA, partial [Apis mellifera]	peptidase --- mitochondrial processing peptidase	0.000163208		-0.260726	-0.0377433	0	0.0967406	0.310881			0
gi:66505780	PREDICTED: similar to prolyl endopeptidase isoform 1 [Apis mellifera]	peptidase --- prolyl endopeptidase		0.0324723			0			0.685518		0
gi:48095159	PREDICTED: similar to CG5255-PA [Apis mellifera]	peptidase --- serine protease		0.299116			0			0.184099	0.17601	0		-1.06395
gi:66559145	PREDICTED: similar to CG8798-PA, isoform A [Apis mellifera]	peptidase --- serine protease	0.85059		-0.388805	-0.47377	0	0.943586	0.135327			0
gi:110768673	PREDICTED: similar to CG9676-PA, partial [Apis mellifera]	peptidase --- serine protease		0.342624			0			-2.2618	-0.788543	0	0.839013	-0.381841
gi:66517710	PREDICTED: similar to tripeptidyl peptidase II [Apis mellifera]	peptidase --- tripeptidyl peptidase	0.375635	0.565858	0.399378		0	0.0880324	0.23879	0.253501		0
gi:110763596	PREDICTED: similar to CG31954-PA [Apis mellifera]	peptidase --- trypsin		0.221546			0			-0.536793	-0.296266	0	0.719206	0.143127
gi:110777657	PREDICTED: similar to CG32808-PA, partial [Apis mellifera]	peptidase --- trypsin	0.107005	0.900884	0.249214	0.524693	0	0.177932	-2.20757	-0.953115	-0.470055	0	0.0294321	-0.772444
gi:110749420	PREDICTED: similar to CG6512-PB, isoform B [Apis mellifera]	peptidase --- zinc metalloprotease	0.442238		-1.05752	-0.579384	0	1.28547	0.627899			0
gi:110761886	PREDICTED: similar to Neprilysin 2 CG9761-PA [Apis mellifera]	peptidase --- zinc metalloprotease		0.0449553			0			-0.466108		0
gi:110775300	PREDICTED: similar to zinc metalloproteinase, STE24 homolog [Apis mellifera]	peptidase --- zinc metalloprotease	0.239531		-0.556941	0.272531	0	0.215785				0
gi:66533332	PREDICTED: similar to ARMET-like protein precursor [Apis mellifera]	peptidase inhibitor --- endopeptidase inhibitor	0.256462		0.251504	0.282772	0	0.00718914	-0.127078			0
gi:66524917	PREDICTED: similar to 26S proteasome non-ATPase regulatory subunit 4 (26S proteasome regulatory subunit S5A) (Multiubiquitin chain-binding protein) (54 kDa subunit of mu particle) (p54) [Apis mellifera]	proteasome --- proteasome 26s non-atpase subunit 4	0.18598	0.00173115			0	-0.410875		0.517169	0.0368674	0
gi:66520165	PREDICTED: similar to 26S protease regulatory subunit 8 isoform 1 [Apis mellifera]	proteasome --- proteasome subunit	0.0113226	0.672694	0.41179	-0.172332	0	-0.183521		0.0737922	0.117537	0
gi:66503873	PREDICTED: similar to 26S proteasome non-ATPase regulatory subunit 6 (26S proteasome regulatory subunit S10) (Rpn7 protein) [Apis mellifera]	proteasome --- proteasome subunit	0.155674	0.520388	-0.150358	-0.0419582	0	-0.418445	-1.5102	0.122968	-0.00937902	0
gi:66519157	PREDICTED: similar to CG17331-PA isoform 1 [Apis mellifera]	proteasome --- proteasome subunit	0.603102	0.252179	0.0545301	0.810794	0	-0.557951	-0.0651832	0.583111	0.677535	0		-0.837989
gi:66522335	PREDICTED: similar to Mov34 CG3416-PA [Apis mellifera]	proteasome --- proteasome subunit	0.247057	0.0360192	0.418864	0.145364	0	-0.415926	-0.76414	0.0598874	-0.0421362	0	-0.958757
gi:66506837	PREDICTED: similar to Pros5 CG12323-PA, isoform A [Apis mellifera]	proteasome --- proteasome subunit	0.833982	0.128735	-0.295228	0.172492	0	-0.566951		0.329786	0.301126	0
gi:66547365	PREDICTED: similar to proteasome (prosome, macropain) 26S subunit, non-ATPase, 13 [Apis mellifera]	proteasome --- proteasome subunit	0.478297	0.197882	0.147957	0.059369	0	-0.557801	-0.603068	0.361111	0.176508	0
gi:66519390	PREDICTED: similar to proteasome (prosome, macropain) 26S subunit, non-ATPase, 2 [Apis mellifera]	proteasome --- proteasome subunit	0.00839388	0.392173	-0.112062	-0.0997224	0	0.334343	-1.59728	0.255715	0.0668056	0
gi:110761835	PREDICTED: similar to proteasome (prosome, macropain) subunit, beta type, 6 [Apis mellifera]	proteasome --- proteasome subunit	0.82296	0.0212878	0.041274	0.331658	0	-0.264171		0.447094		0
gi:66519842	PREDICTED: similar to Proteasome 2 subunit CG3329-PA [Apis mellifera]	proteasome --- proteasome subunit	0.528745	0.481417	0.445818	0.0482688	0	-0.302644	-0.622357	0.265773	-0.0025977	0		-0.330442
gi:48128110	PREDICTED: similar to Proteasome 25kD subunit CG5266-PA [Apis mellifera]	proteasome --- proteasome subunit	0.14761	0.652275	0.784597	0.563604	0	-0.314315	-0.895676	0.096213		0
gi:66530076	PREDICTED: similar to proteasome 26S non-ATPase subunit 12 [Apis mellifera]	proteasome --- proteasome subunit	0.341342	0.198303	-0.0402562	-0.0983874	0	-0.350771	-0.941242	0.587551	0.12419	0
gi:66509032	PREDICTED: similar to Proteasome 26S subunit subunit 4 ATPase CG5289-PA isoform 1 [Apis mellifera]	proteasome --- proteasome subunit	0.120093	0.168999	0.381029	0.0350248	0	-0.382461	-0.890876	0.195251		0
gi:48097764	PREDICTED: similar to Proteasome p44.5 subunit CG10149-PB, isoform B isoform 1 [Apis mellifera]	proteasome --- proteasome subunit	0.104542	0.450929	0.322472		0	-0.243828	-1.2127	1.00625		0
gi:66530404	PREDICTED: similar to Proteasome subunit alpha type 1 (Proteasome component C2) (Macropain subunit C2) (Multicatalytic endopeptidase complex subunit C2) (Proteasome nu chain) [Apis mellifera]	proteasome --- proteasome subunit	0.25029	0.0770001	0.696466	0.398288	0			0.421802	0.334034	0		-0.90904
gi:48096769	PREDICTED: similar to Proteasome subunit alpha type 3 (Proteasome component C8) (Macropain subunit C8) (Multicatalytic endopeptidase complex subunit C8) [Apis mellifera]	proteasome --- proteasome subunit	0.184152	0.00907889	0.518285	-0.454599	0	-0.313699		0.347372	0.119384	0	-0.978967	-0.871262
gi:110767398	PREDICTED: similar to Proteasome subunit alpha type 4 (Proteasome component C9) (Macropain subunit C9) (Multicatalytic endopeptidase complex subunit C9) (Proteasome subunit L) [Apis mellifera]	proteasome --- proteasome subunit	0.240579	0.0473989	0.347897	0.203126	0	-0.785294	-0.940266	0.0978865	0.114849	0	-0.720726	-0.956897
gi:66541426	PREDICTED: similar to Proteasome subunit alpha type 5 (Proteasome zeta chain) (Macropain zeta chain) (Multicatalytic endopeptidase complex zeta chain) [Apis mellifera]	proteasome --- proteasome subunit	0.16953	0.418965	0.607603	0.364718	0	-0.654669	-0.921843	0.262273	0.250405	0	-0.80103	-0.390341
gi:48142173	PREDICTED: similar to Proteasome subunit alpha type 7-1 (Proteasome 28 kDa subunit 1) (PROS-Dm28.1) isoform 1 [Apis mellifera]	proteasome --- proteasome subunit	0.0970453	0.241476	0.595658	0.257721	0	-0.394359	-1.1136	0.338922	-0.00813681	0	-0.538376	-0.399179
gi:66512107	PREDICTED: similar to Proteasome subunit beta type 1 (Proteasome 26 kDa subunit) [Apis mellifera]	proteasome --- proteasome subunit	0.452333	0.102804	-0.116381	0.185187	0	-0.507347	-1.14448	0.291953	0.104425	0		-0.831534
gi:110762823	PREDICTED: similar to Proteasome subunit beta type 3 (Proteasome theta chain) (Proteasome chain 13) (Proteasome component C10-II) [Apis mellifera]	proteasome --- proteasome subunit		0.00297738			0			0.443847		0
gi:48100320	PREDICTED: similar to Proteasome subunit beta type 4 precursor (Proteasome beta chain) (Macropain beta chain) (Multicatalytic endopeptidase complex beta chain) (Proteasome chain 3) [Apis mellifera]	proteasome --- proteasome subunit	0.222655	0.991193	0.411578		0	-0.617158	-0.561077	-0.253636	0.204329	0		-0.435354
gi:66552230	PREDICTED: similar to Rpn11 CG18174-PA isoform 1 [Apis mellifera]	proteasome --- proteasome subunit	0.140319	0.281485	0.373327	-0.0668729	0	-0.348463		0.168227		0
gi:66536893	PREDICTED: similar to Rpt1 CG1341-PA [Apis mellifera]	proteasome --- proteasome subunit	0.0226401	0.423384	0.443038	0.0369495	0	-0.542127	-1.57768	0.17084	0.107476	0
gi:66509714	PREDICTED: similar to Rpt3 CG16916-PA [Apis mellifera]	proteasome --- proteasome subunit	0.0684063	0.575611	0.131693	-0.099638	0	0.275169	-1.78259	-0.291342		0
gi:66501020	PREDICTED: similar to Rpt4 CG3455-PA [Apis mellifera]	proteasome --- proteasome subunit	0.0135595	0.252874	0.265914	0.015744	0	-0.361796	-1.1894	0.297082		0
gi:48101907	PREDICTED: similar to Tat-binding protein-1 CG10370-PA [Apis mellifera]	proteasome --- proteasome subunit	0.400984	0.18692	0.634929	-0.0698067	0	-0.168846		0.825897	0.3607	0
gi:66564402	PREDICTED: similar to calcyclin binding protein [Apis mellifera]	protein folding --- calcyclin binding protein	0.416011	0.754851	0.843922	0.671252	0	-1.14867	-0.370797	-0.453365	0.444383	0		0.563399
gi:66531681	PREDICTED: similar to Calnexin 99A CG11958-PB, isoform B isoform 1 [Apis mellifera]	protein folding --- calnexin	0.701137		-0.325629	0.249979	0	-0.105932				0
gi:66545506	PREDICTED: similar to Calreticulin CG9429-PA isoform 1 [Apis mellifera]	protein folding --- calreticulin	0.604999	0.609078	-0.0735135	0.0644318	0	0.537919	0.137312	0.499746		0
gi:66558942	PREDICTED: similar to CG5525-PA isoform 1 [Apis mellifera]	protein folding --- chaperonin	0.00743426	0.00193671	0.965603	0.130967	0	-0.296761	-0.840239	0.124542	-0.0426328	0	-0.356416	-0.57471
gi:66533395	PREDICTED: similar to CG7033-PA, isoform A isoform 1 [Apis mellifera]	protein folding --- chaperonin	0.00745066	0.51407	0.899311	0.326418	0	-0.75779	-0.797094	-0.166037	-0.155542	0	-0.584753	-0.44044
gi:66513205	PREDICTED: similar to lethal (1) G0022 CG8231-PA, partial [Apis mellifera]	protein folding --- chaperonin	0.131462	0.439624	0.693735	0.303244	0	-0.423477	-1.0186	-0.0342442	0.0786012	0	-0.511681	-0.651366
gi:66544702	PREDICTED: similar to CG8258-PA [Apis mellifera]	protein folding --- chaperonin subunit	0.0358029	0.234076	0.783115	0.582326	0	-0.439836	-1.01659	0.143058	0.182476	0	-0.430378	-0.424465
gi:66540596	PREDICTED: similar to CG8351-PA isoform 1 [Apis mellifera]	protein folding --- chaperonin subunit	0.0839931	0.37529	0.686984	0.441059	0	-0.157084	-0.667416	-0.112197	-0.0928185	0	-0.252776	-0.382573
gi:66522349	PREDICTED: similar to T-complex Chaperonin 5 CG8439-PA, isoform A [Apis mellifera]	protein folding --- chaperonin, T-complex	0.193489	0.714596	0.826423	0.326115	0	-0.0773509	-0.829716	-0.136512	0.213862	0	-0.516792	-0.367238
gi:66563290	PREDICTED: similar to T-complex protein 1 subunit gamma (TCP-1-gamma) (CCT-gamma) [Apis mellifera]	protein folding --- chaperonin, T-complex	0.0218635	0.740833	0.916063	0.452471	0	-0.390503	-1.022	0.0151366	0.0986224	0	-0.479317	-0.122968
gi:66546657	PREDICTED: similar to ERp60 CG8983-PA, isoform A isoform 2 [Apis mellifera]	protein folding --- disulfide isomerase	0.522083	0.669023	0.0296007	-0.276573	0	0.407304	-0.282113	0.788117		0
gi:110768510	PREDICTED: similar to Protein disulfide-isomerase precursor (PDI), partial [Apis mellifera]	protein folding --- disulfide isomerase	0.0704496	0.700373	-0.626582	-0.209061	0	0.098138	0.85412	0.71587		0
gi:66531851	PREDICTED: similar to Protein disulfide-isomerase precursor (PDI), partial [Apis mellifera]	protein folding --- disulfide isomerase	0.107233	0.813846	-0.449763	-0.199446	0	0.0911107	0.403002	0.464381		0
gi:66551889	PREDICTED: similar to CaBP1 CG5809-PA isoform 1 [Apis mellifera]	protein folding --- disulfide-isomerase	0.606116		-0.0524893	-0.0376267	0	0.285661	0.320604			0
gi:110760453	PREDICTED: similar to CG8286-PA [Apis mellifera]	protein folding --- DnaJ	0.842878		0.33532	-0.495619	0	0.387436				0
gi:110757651	PREDICTED: similar to CG14207-PB, isoform B isoform 1 [Apis mellifera]	protein folding --- heat shock protein	0.328582	0.00478867	0.536509	0.124357	0	0.0650884	-0.0539766	0.0984239	0.421027	0	1.44441	1.49749
gi:110749824	PREDICTED: similar to heat shock protein 1, alpha [Apis mellifera]	protein folding --- heat shock protein 1	0.109627	0.246365	0.257774	-0.0351417	0	-0.690875	-1.20614	-0.0189059	0.165924	0	-0.782266	-0.559306
gi:66547447	PREDICTED: similar to CG11267-PA [Apis mellifera]	protein folding --- heat shock protein 10	0.102942	0.0711921	-0.209897	0.0199981	0	0.357159	0.554185	1.95852		0
gi:110756003	PREDICTED: similar to DnaJ homolog subfamily A member 1 (Heat shock 40 kDa protein 4) (DnaJ protein homolog 2) (HSJ-2) (HSDJ) [Apis mellifera]	protein folding --- Heat shock protein 40	0.00994625	0.683683	1.07672	0.215903	0	0.403649	-1.20254	-0.272193	0.420502	0
gi:66547450	PREDICTED: similar to 60 kDa heat shock protein, mitochondrial precursor (Hsp60) (60 kDa chaperonin) (CPN60) (Heat shock protein 60) (HSP-60) (Mitochondrial matrix protein P1) [Apis mellifera]	protein folding --- heat shock protein 60	0.0664867	0.0603132	-0.197069	-0.29702	0	0.529041	0.457225	1.47133	1.58833	0
gi:110760134	PREDICTED: similar to CG2918-PA [Apis mellifera]	protein folding --- heat shock protein 70	0.677168		-0.104072	-0.0748976	0	0.00885273	0.082453			0
gi:66525499	PREDICTED: similar to heat shock protein 8 isoform 1 [Apis mellifera]	protein folding --- heat shock protein 8	0.589042	0.168163	0.575946	0.531026	0	-0.588685	-0.0659133	0.0443311	0.360923	0	-0.85408	-1.07177
gi:66537940	PREDICTED: similar to heat shock protein 8 isoform 1 [Apis mellifera]	protein folding --- heat shock protein 8	0.890189	0.325961	0.266651	0.433917	0	-0.574188	0.49549	-0.247116	0.190212	0	-1.19559	-0.804228
gi:110758921	PREDICTED: similar to Glycoprotein 93 CG5520-PA isoform 1 [Apis mellifera]	protein folding --- heat shock protein 90	0.346355	0.876198	-0.27918	-0.398145	0	-0.0592633	0.195287	0.0980313	-0.180645	0	-0.765076	-0.0581764
gi:66512625	PREDICTED: similar to heat shock protein 90-alpha isoform 2 [Apis mellifera]	protein folding --- heat shock protein 90	0.591148	0.798551	0.269861	-0.0851834	0	-0.542446	-0.520828	-0.196023	0.0606621	0	-0.512796	-0.304232
gi:66511337	PREDICTED: similar to Trap1 CG3152-PA isoform 1 [Apis mellifera]	protein folding --- heat shock protein 90	0.333889		-0.546089	-0.341315	0	0.18014	0.0856426			0
gi:110754998	PREDICTED: similar to Heat shock protein cognate 3 CG4147-PA, isoform A [Apis mellifera]	protein folding --- heat shock protein cognate 3	0.694727	0.14896	0.0953517	-0.100286	0	0.381888	0.231058	0.489792	0.219225	0	-0.684781	-0.623164
gi:66501507	PREDICTED: similar to Heat shock protein cognate 5 CG8542-PA [Apis mellifera]	protein folding --- heat shock protein cognate 5	0.18863	0.160056	-0.40754	-0.139892	0	0.20556	0.115832	1.3448		0
gi:66511001	PREDICTED: similar to CG2947-PA, isoform A isoform 1 [Apis mellifera]	protein folding --- Hsc70 interacting protein	0.0508709	0.0451965	0.36148	0.342492	0	-0.363921	-1.12398	-0.20021	0.079725	0	-0.190085	0.689631
gi:66505007	PREDICTED: similar to Hsc70Cb CG6603-PA, isoform A isoform 1 [Apis mellifera]	protein folding --- HSC70Cb	0.441336	0.897103	0.446157	0.41999	0	-0.353637	-0.488526	0.0988074	0.115345	0	-0.235013	0.141289
gi:110756123	PREDICTED: similar to Hsp70/Hsp90 organizing protein homolog CG2720-PA isoform 1 [Apis mellifera]	protein folding --- HSP70/90 organizing protein	0.0596153	0.108085	0.571887	0.154571	0	-0.743781	-1.21247	0.0520937	0.0853597	0	-0.498044	-0.703833
gi:66500174	PREDICTED: similar to Nucleoplasmin CG7917-PA isoform 1 [Apis mellifera]	protein folding --- nucleoplasmin	0.118807	0.008997	1.23948	0.312434	0		-1.81879	0.731572	0.666322	0		-0.699464
gi:110777200	PREDICTED: similar to prefoldin subunit 1 [Apis mellifera]	protein folding --- prefoldin	0.599215	0.954146	0.454269	0.51665	0	-0.417614		-0.0148305	0.234574	0
gi:110750890	PREDICTED: similar to prefoldin subunit 2 [Apis mellifera]	protein folding --- prefoldin	0.0951735	0.668816	0.56858	-0.0683607	0	-0.404517	-1.12654	0.0217443		0	-0.164153
gi:66530247	PREDICTED: similar to CG5554-PA [Apis mellifera]	protein folding --- protein disulfide isomerase family protein	0.724708		-0.401413	0.384006	0	-0.19264	0.0240777			0
gi:66522163	PREDICTED: similar to CG9911-PA, isoform A [Apis mellifera]	protein folding --- protein disulfide isomerase family protein	0.502648		0.167677		0	0.280622	-0.32524			0
gi:66519504	PREDICTED: similar to CG5885-PA [Apis mellifera]	protein folding --- signal sequence receptor	0.352721		-0.198349	-0.501559	0	1.1308				0
gi:66560172	PREDICTED: similar to T-complex protein 1 subunit alpha (TCP-1-alpha) (CCT-alpha) isoform 1 [Apis mellifera]	protein folding --- T-complex chaperonin	0.100027	0.0443289	0.619843	0.205765	0	-0.632099	-0.820396	-0.0532941	0.217318	0	-0.335571	-0.55618
gi:110756656	PREDICTED: similar to Arginine methyltransferase 1 CG6554-PA [Apis mellifera]	protein methylation --- arginine methyltransferase	0.00370248	0.597228	0.991136	0.340305	0	-0.318274	-1.63901	0.436567	0.0154222	0
gi:110755309	PREDICTED: similar to Dodeca-satellite-binding protein 1 CG5170-PC, isoform C [Apis mellifera]	protein receptor --- high density lipoprotein binding protein	0.842569	0.873449	-0.0838575	-0.543636	0	0.129738		-0.244349		0
gi:110764355	PREDICTED: similar to kinectin 1 [Apis mellifera]	protein receptor --- kinectin (kinesin receptor)	0.866068		0.335883	0.0650867	0	-0.0747276				0
gi:110755689	PREDICTED: similar to CG8507-PA [Apis mellifera]	protein receptor --- low density lipoprotein receptor	0.502202		-0.277392		0	0.614372	0.2796			0
gi:48104663	PREDICTED: similar to Guanine nucleotide-binding protein subunit beta-like protein (Receptor of activated protein kinase C homolog) isoform 1 [Apis mellifera]	protein receptor --- protein kinase C receptor	0.0654879	0.493217	0.178731	-0.352372	0	-0.616661	-1.54027	0.127695	0.188948	0		-1.11388
gi:66549728	PREDICTED: similar to ADP ribosylation factor 79F CG8385-PB, isoform B isoform 1 [Apis mellifera]	Ras superfamily --- ADP-ribosylation factor	0.0507298	0.507046	0.42133	0.128801	0	0.724005	-1.0122			0	0.619943
gi:66535330	PREDICTED: similar to atlastin CG6668-PA, isoform A [Apis mellifera]	Ras superfamily --- atlastin (GTP-binding protein)	0.256989		-0.470838		0	0.190143	-0.654305			0
gi:110751295	PREDICTED: similar to GDP dissociation inhibitor CG4422-PA [Apis mellifera]	Ras superfamily --- GDP dissociation inhibitor	0.684493	0.48101	0.316762	-0.0575123	0	-0.86433	-0.759047	0.15865	0.114237	0	-0.0558511	0.711897
gi:110766472	PREDICTED: similar to Rab proteins geranylgeranyltransferase component A 1 (Rab escort protein 1) (REP-1) (Choroideraemia protein) (TCD protein), partial [Apis mellifera]	Ras superfamily --- geranylgeranyltransferase for Rab proteins	0.295317	0.0174185	0.418906	0.27921	0	-0.697325	-0.883556	0.835225		0
gi:66518279	PREDICTED: similar to Rab-protein 10 CG17060-PA [Apis mellifera]	Ras superfamily --- Rab 10	0.922472		-0.28184	0.531857	0	-0.262712	-0.407511			0
gi:66556180	PREDICTED: similar to Rab-protein 1 CG3320-PA, isoform A [Apis mellifera]	Ras superfamily --- Rab1	0.971505		-0.093639	0.319825	0	-0.203636	-0.0475817			0
gi:66513627	PREDICTED: similar to Rab-protein 11 CG5771-PB, isoform B [Apis mellifera]	Ras superfamily --- Rab11	0.687122	0.623174	-0.0732036	0.43959	0	-0.527003	-2.06444	0.374381		0
gi:110777801	PREDICTED: similar to RAB7, member RAS oncogene family [Apis mellifera]	Ras superfamily --- Rab7	0.984427		0.0619357	0.0390618	0	0.0957928	0.0417123			0
gi:48097366	PREDICTED: similar to ran CG1404-PA, isoform A [Apis mellifera]	Ras superfamily --- Ran	0.0697129	0.163158	0.570295	0.204998	0			0.535611	0.12149	0	-0.665411	-0.664127
gi:110758131	PREDICTED: similar to Ras-GTPase-activating protein-binding protein 2 (GAP SH3-domain-binding protein 2) (G3BP-2) [Apis mellifera]	Ras superfamily --- Ras-GTPase activating protein	8.36963e-05	0.40772	1.2866	-0.0838971	0	-0.879927	-1.79466	-0.418754		0
gi:48121613	PREDICTED: similar to RhoGDI CG7823-PA isoform 1 [Apis mellifera]	Ras superfamily --- Rho GDP dissociation inhibitor	0.0597538	0.509739	0.295845	0.661585	0	-0.799345	-1.43084	0.602061		0	0.0368131	-0.163057
gi:110756254	PREDICTED: similar to CG17838-PE, isoform E [Apis mellifera]	ribonucleoprotein --- ribonucleoprotein	0.0914318	0.496859	0.236899	-0.587855	0			0.190555	0.0343207	0
gi:110762180	PREDICTED: similar to Heterogeneous nuclear ribonucleoprotein at 27C CG10377-PA, isoform A [Apis mellifera]	ribonucleoprotein --- ribonucleoprotein	0.15551	0.182321	0.344046	-0.249919	0	0.177337	-0.640789	0.28007		0
gi:110759433	PREDICTED: similar to La protein homolog (La ribonucleoprotein) (La autoantigen homolog) [Apis mellifera]	ribonucleoprotein --- ribonucleoprotein	0.0261771	0.513737	0.710889	0.341186	0	-0.567677	-1.98242	0.250837	-0.00662025	0	-0.395439
gi:110751360	PREDICTED: similar to squid CG16901-PC, isoform C [Apis mellifera]	ribonucleoprotein --- ribonucleoprotein	0.0445754		0.361582	-0.955173	0	0.126194	-0.772164			0
gi:110758129	PREDICTED: similar to squid CG16901-PC, isoform C isoform 1 [Apis mellifera]	ribonucleoprotein --- ribonucleoprotein	0.12323	0.0615559	1.17928	-0.222777	0	-0.0153826	-0.838548	0.436878	0.115027	0		-1.1209
gi:66548338	PREDICTED: similar to 40S ribosomal protein S12 [Apis mellifera]	ribosome --- ribosomal protein	0.122146	0.196178	0.742078	-0.119252	0	-0.823473	-0.919676	-0.283965	0.0505131	0	-1.79753
gi:110755382	PREDICTED: similar to 40S ribosomal protein S15Aa [Apis mellifera]	ribosome --- ribosomal protein	0.159474	0.0475484	0.937459	-0.261262	0	0.781027	-0.73995	0.190826	0.298873	0	-1.42638	-1.43944
gi:110766823	PREDICTED: similar to 40S ribosomal protein S20 [Apis mellifera]	ribosome --- ribosomal protein	0.0165098	0.957129	0.329326		0	-1.15918		-0.0854466		0
gi:110761815	PREDICTED: similar to 40S ribosomal protein S26 (DS31) [Apis mellifera]	ribosome --- ribosomal protein	0.0917421		0.260663	-1.30449	0	-0.0182666	-1.28835			0
gi:66504343	PREDICTED: similar to 40S ribosomal protein S3 [Apis mellifera]	ribosome --- ribosomal protein	0.0531838	0.392581	0.705879	-1.12787	0	-0.103827	-1.05698	0.337965	-0.0801117	0	-1.16444	-1.09608
gi:66547340	PREDICTED: similar to 40S ribosomal protein S3a (C3 protein) [Apis mellifera]	ribosome --- ribosomal protein	0.0716094	0.123053	0.294672	-1.36821	0	-0.0721059	-0.782494	0.482064	0.00881731	0	-1.48046	-1.2883
gi:110767080	PREDICTED: similar to 40S ribosomal protein S6 [Apis mellifera]	ribosome --- ribosomal protein	0.158473	0.777822	0.453419	-1.69918	0		-1.46549	0.276104		0
gi:66559310	PREDICTED: similar to 60S acidic ribosomal protein P0 (DNA-(apurinic or apyrimidinic site) lyase) (Apurinic-apyrimidinic endonuclease) isoform 1 [Apis mellifera]	ribosome --- ribosomal protein	0.293944	0.859138	0.0529218	-0.717488	0	0.06471	-0.852614	0.00621368	-0.105853	0	-1.4353	-0.990227
gi:66546799	PREDICTED: similar to 60S acidic ribosomal protein P1 (RP21C) (Acidic ribosomal protein RPA2) [Apis mellifera]	ribosome --- ribosomal protein	0.299283	0.296856	-0.182973	-0.0192217	0	-0.873091	-1.29118	0.9059	-0.0106472	0	-1.408
gi:110765226	PREDICTED: similar to 60S acidic ribosomal protein P2 (Acidic ribosomal protein RPA1) [Apis mellifera]	ribosome --- ribosomal protein	0.575584	0.431542	0.0355468	-0.178268	0	-0.30766	-0.616759	0.829713	0.0140831	0
gi:66506623	PREDICTED: similar to 60S ribosomal protein L15 [Apis mellifera]	ribosome --- ribosomal protein	0.299578	0.701364	-0.475237	-0.699388	0	0.524661	-1.40143	0.456025		0
gi:66552169	PREDICTED: similar to 60S ribosomal protein L28 [Apis mellifera]	ribosome --- ribosomal protein	0.532878	0.267988	-1.21476	-0.30822	0	0.726089		-0.936647	-0.0494164	0
gi:48142798	PREDICTED: similar to 60S ribosomal protein L7 [Apis mellifera]	ribosome --- ribosomal protein	0.822275	0.380231	0.282219	-0.488707	0			-0.671786	0.325215	0	-1.5944
gi:66565444	PREDICTED: similar to 60S ribosomal protein L9 [Apis mellifera]	ribosome --- ribosomal protein	0.0764225	0.347608	0.299124	-1.36221	0	0.313511	-0.704609	0.207625	0.0951081	0	-1.40288	-1.28315
gi:66537377	PREDICTED: similar to CG17489-PA.3, partial [Apis mellifera]	ribosome --- ribosomal protein	0.114561	0.780696	0.145038	-1.07724	0	-0.104395	-0.846362	0.165522	-0.0151571	0	-1.36415	-1.42977
gi:66499627	PREDICTED: similar to mitochondrial ribosomal protein L12 CG5012-PA [Apis mellifera]	ribosome --- ribosomal protein	0.0545329		0.815238	-0.131349	0	0.179354	-0.334695			0
gi:66513276	PREDICTED: similar to overgrown hematopoietic organs at 23B CG2986-PC, isoform C [Apis mellifera]	ribosome --- ribosomal protein	0.503111		0.158817		0	-0.384334	-1.08801			0
gi:66533098	PREDICTED: similar to Ribosomal protein L10Ab CG7283-PA, isoform A isoform 1 [Apis mellifera]	ribosome --- ribosomal protein	0.934147	0.143613	0.0147027	-0.317686	0	0.193066		-0.204445	0.116521	0	-1.43133
gi:110768336	PREDICTED: similar to Ribosomal protein L11 CG7726-PA [Apis mellifera]	ribosome --- ribosomal protein	0.573772	0.474067	0.0350429	-0.66543	0	0.210557		-0.24397		0
gi:66551967	PREDICTED: similar to Ribosomal protein L13 CG4651-PA, isoform A isoform 1 [Apis mellifera]	ribosome --- ribosomal protein	0.0861283	0.752854	0.145448	-1.60682	0	-0.271098	-1.40725	-0.0118682	0.298907	0	-1.67192	-1.69259
gi:66500885	PREDICTED: similar to Ribosomal protein L13A CG1475-PB isoform 2 [Apis mellifera]	ribosome --- ribosomal protein	0.240921	0.439778	-0.42297	-1.17071	0	-0.0401756	-1.12525	-0.39113	0.0500307	0	-1.64839
gi:66565929	PREDICTED: similar to Ribosomal protein L14 CG6253-PA [Apis mellifera]	ribosome --- ribosomal protein	0.105149	0.215897	0.164621	-0.648787	0	0.86286	-1.26916	0.575447	0.0110759	0	-1.35369	-1.40391
gi:48098918	PREDICTED: similar to Ribosomal protein L18 CG8615-PA [Apis mellifera]	ribosome --- ribosomal protein	0.734111	0.333032	-0.0402336	-0.687583	0	0.767559	-0.29169	0.0418656	0.014839	0	-1.30551
gi:48130977	PREDICTED: similar to Ribosomal protein L18A CG6510-PA [Apis mellifera]	ribosome --- ribosomal protein	0.216149	0.259993	-0.170447	-0.674766	0	0.664595	-1.10244	0.513918	-0.0328261	0	-1.59795	-1.56432
gi:110763187	PREDICTED: similar to Ribosomal protein L19 CG2746-PA, isoform A [Apis mellifera]	ribosome --- ribosomal protein	0.0158424	0.405442	0.338333	-0.278847	0	0.476044	-1.21781		0.294113	0
gi:110762813	PREDICTED: similar to Ribosomal protein L22 CG7434-PA isoform 1 [Apis mellifera]	ribosome --- ribosomal protein	0.0487524	0.895947	0.616788	-0.77088	0	-0.433541	-1.27111	0.188597	-0.255133	0
gi:66558956	PREDICTED: similar to Ribosomal protein L23 CG3661-PA [Apis mellifera]	ribosome --- ribosomal protein	0.856165	0.848492	0.719739	-0.549883	0	0.258926		-0.141938	0.205467	0
gi:66549799	PREDICTED: similar to Ribosomal protein L23A CG7977-PA [Apis mellifera]	ribosome --- ribosomal protein	0.829855	0.224237	0.29622	-0.491462	0	0.0636426		-0.165975	0.199385	0	-1.38647
gi:48098427	PREDICTED: similar to Ribosomal protein L26 CG6846-PA isoform 1 [Apis mellifera]	ribosome --- ribosomal protein	0.416644		0.0592299	-0.571247	0	0.263828				0
gi:66566113	PREDICTED: similar to Ribosomal protein L3 CG4863-PA, isoform A [Apis mellifera]	ribosome --- ribosomal protein	0.537605	0.340858	0.0349795	-0.548467	0	0.129426		0.169942		0	-1.24132
gi:66543659	PREDICTED: similar to ribosomal protein L30 isoform 1 [Apis mellifera]	ribosome --- ribosomal protein	0.761775	0.519251	0.535139	-0.381785	0	0.547987		-1.07714	-0.0264835	0		-0.426872
gi:48142237	PREDICTED: similar to ribosomal protein L31 [Apis mellifera]	ribosome --- ribosomal protein	0.0437392	0.804192	0.273991	-0.967279	0	0.312143	-0.992158	-0.343803	0.174277	0
gi:110758598	PREDICTED: similar to Ribosomal protein L35 CG4111-PB, isoform B [Apis mellifera]	ribosome --- ribosomal protein	0.0203437		-0.912567		0					0
gi:66525285	PREDICTED: similar to Ribosomal protein L4 CG5502-PA isoform 1 [Apis mellifera]	ribosome --- ribosomal protein	0.358108	0.195693	-0.136592	-0.611125	0	0.573829	-1.26154	0.384551	-0.0425229	0	-1.81592	-1.7643
gi:66559208	PREDICTED: similar to Ribosomal protein L6 CG11522-PB, isoform B [Apis mellifera]	ribosome --- ribosomal protein	0.919094	0.37727	-0.0934812	-1.71418	0	-0.364686		0.420136	-0.106644	0	-1.73317	-1.87541
gi:48105889	PREDICTED: similar to ribosomal protein L7a [Apis mellifera]	ribosome --- ribosomal protein	0.541155	0.711315	0.139036	-0.540081	0	0.593476	-0.998151	0.278123	0.143982	0	-1.45831
gi:66516926	PREDICTED: similar to Ribosomal protein L8 CG1263-PA, isoform A [Apis mellifera]	ribosome --- ribosomal protein	0.186853	0.152874	-1.16281	-0.763979	0	0.443028	-1.46938	-0.692197	-0.0169702	0
gi:48106363	PREDICTED: similar to Ribosomal protein S10b CG14206-PC, isoform C isoform 1 [Apis mellifera]	ribosome --- ribosomal protein	0.0142559	0.864849	0.703668	-0.420866	0	0.663716	-0.647715	0.182457	0.553677	0
gi:110756499	PREDICTED: similar to ribosomal protein S11 [Apis mellifera]	ribosome --- ribosomal protein	0.673297	0.0760297	0.193081	-0.753145	0	-0.517356		0.31316	0.806793	0	-1.48789
gi:66562243	PREDICTED: similar to ribosomal protein S13 [Apis mellifera]	ribosome --- ribosomal protein	0.0782106	0.690588	0.608726	0.0498023	0	0.444417	-2.83275	-0.935938	0.19083	0	-1.70519
gi:110756571	PREDICTED: similar to Ribosomal protein S16 CG4046-PA [Apis mellifera]	ribosome --- ribosomal protein	0.043599	0.317208	0.338818	-1.45184	0	-0.340764	-0.95919	0.448486	0.404843	0		-1.3029
gi:66548968	PREDICTED: similar to Ribosomal protein S18 CG8900-PA, isoform A [Apis mellifera]	ribosome --- ribosomal protein	0.0134541	0.337992	0.68036	-0.196321	0	-0.329479	-0.989068	0.0183362	0.152536	0	-1.15151
gi:48140499	PREDICTED: similar to Ribosomal protein S19a CG4464-PA, isoform A [Apis mellifera]	ribosome --- ribosomal protein	0.0526063	0.0910691	0.850553	-1.24016	0	-1.05722	-1.34891	0.547897	0.324992	0	-1.29777	-1.35457
gi:110756725	PREDICTED: similar to Ribosomal protein S25 CG6684-PA, isoform A [Apis mellifera]	ribosome --- ribosomal protein	0.00941637	0.552205	0.614499	-0.525134	0	-0.279113	-1.15224	0.124253		0	-1.13916	-2.59235
gi:110755784	PREDICTED: similar to Ribosomal protein S28b CG2998-PA [Apis mellifera]	ribosome --- ribosomal protein	0.141203	0.67012	-0.0107416	-0.143366	0	-0.50721	-1.42937	0.0724989	-0.18547	0	-1.17202	-0.939562
gi:66517407	PREDICTED: similar to Ribosomal protein S4 CG11276-PA, isoform A isoform 1 [Apis mellifera]	ribosome --- ribosomal protein	0.040552	0.0502241	-0.153246	-0.328423	0	0.599661	-1.477	0.267968	0.144068	0	-1.35987	-1.22855
gi:48120555	PREDICTED: similar to ribosomal protein S5 isoform 1 [Apis mellifera]	ribosome --- ribosomal protein	0.608364	0.0911272	0.445458	-0.122554	0	-0.248719		-0.614631		0
gi:110764063	PREDICTED: similar to Ribosomal protein S7 CG1883-PA, isoform A [Apis mellifera]	ribosome --- ribosomal protein	0.948947	0.826741	0.230257	-0.408562	0	0.305795		-0.195525	0.580756	0
gi:48101950	PREDICTED: similar to Ribosomal protein S9 CG3395-PA, isoform A [Apis mellifera]	ribosome --- ribosomal protein	0.0266545	0.0958913	0.535909	-0.312921	0	-0.0905368	-1.26256	0.349961	0.130677	0	-0.863222	-1.50724
gi:48103127	PREDICTED: similar to string of pearls CG5920-PA [Apis mellifera]	ribosome --- ribosomal protein	0.160829	0.269452	0.241816	-0.334001	0	-0.193323	-1.33072	0.213295	0.272899	0	-1.26633	-1.11274
gi:66524293	PREDICTED: similar to stubarista CG14792-PA, isoform A [Apis mellifera]	ribosome --- ribosomal protein	0.0851473	0.859443	0.27944	-0.325235	0	-0.549343	-1.19313	-0.063876	0.367145	0
gi:58585114	ribosomal protein 49 [Apis mellifera]	ribosome --- ribosomal protein	0.504928		-1.22545	-0.340317	0	0.49653				0
gi:74271822	ribosomal protein S8 [Apis mellifera]	ribosome --- ribosomal protein	0.150798	0.00790913	0.197549	-1.46534	0	-0.445588	-1.3834	0.167328	0.0212134	0	-1.57699	-1.17137
gi:66504222	PREDICTED: similar to mitochondrial ribosomal protein L24 CG8849-PA [Apis mellifera]	ribosome --- ribosomal protein, mitochondrial	0.717642		-0.600962		0	0.319908	-1.13166			0
gi:66517100	PREDICTED: similar to alcohol dehydrogenase, iron containing, 1, partial [Apis mellifera]	short-chain dehydrogenase family --- alcohol dehydrogenase	0.250769		-1.01777	-0.643283	0	0.227258	0.304851			0
gi:66551272	PREDICTED: similar to alcohol dehydrogenase, iron containing, 1, partial [Apis mellifera]	short-chain dehydrogenase family --- alcohol dehydrogenase	0.636367		-0.508031	-0.503367	0	-0.013952	0.236958			0
gi:66553455	PREDICTED: similar to leukotriene B4 12-hydroxydehydrogenase [Apis mellifera]	short-chain dehydrogenase family --- alcohol dehydrogenase	0.21301	0.0984354	0.355889	0.220436	0	-0.899313	-0.611681	-0.532149	-0.248832	0	-0.108115	0.365011
gi:66530423	PREDICTED: similar to Aldehyde dehydrogenase CG3752-PA isoform 1 [Apis mellifera]	short-chain dehydrogenase family --- aldehyde dehydrogenase	0.218155		-0.619489	-1.06398	0	0.145173	0.785466			0
gi:110759728	PREDICTED: similar to Aldehyde dehydrogenase type III CG11140-PI, isoform I [Apis mellifera]	short-chain dehydrogenase family --- aldehyde dehydrogenase	0.38824		-0.413321	-0.278389	0	0.750006	0.32028			0
gi:66523051	PREDICTED: similar to CG17896-PB, isoform B [Apis mellifera]	short-chain dehydrogenase family --- aldehyde dehydrogenase	3.7572e-05		-0.639897		0	0.602166	0.917219			0
gi:110763974	PREDICTED: similar to CG31075-PA isoform 1 [Apis mellifera]	short-chain dehydrogenase family --- aldehyde dehydrogenase	0.296826	0.0520482		-0.28071	0	-0.272853	-0.161638	-1.21749	-0.553768	0	0.349782	1.17474
gi:110760871	PREDICTED: similar to CG7145-PA, isoform A [Apis mellifera]	short-chain dehydrogenase family --- aldehyde dehydrogenase	0.557571		-0.258625	0.0656078	0	0.101056	0.347566			0
gi:48096130	PREDICTED: similar to Putative aldehyde dehydrogenase family 7 member A1 homolog (ALH-9) [Apis mellifera]	short-chain dehydrogenase family --- aldehyde dehydrogenase	0.0227834				0		3.12218			0
gi:66530377	PREDICTED: similar to CG3609-PA [Apis mellifera]	short-chain dehydrogenase family --- dihydrodiol dehydrogenase	0.155718	0.0203354	0.583677	-0.0661715	0		-1.23544	-1.09199	-0.638328	0	0.151356	0.644429
gi:110749015	PREDICTED: similar to CG10962-PB, isoform B [Apis mellifera]	short-chain dehydrogenase family --- oxidoreductase	0.314964	0.0783519	0.768205	1.15631	0	-0.437842	-2.2324	0.688143	0.34068	0	-0.966518	-1.45027
gi:110749017	PREDICTED: similar to CG9360-PA [Apis mellifera]	short-chain dehydrogenase family --- short chain dehydrogenase	0.709085	0.0513433	0.107689	0.202795	0	-0.473702	-0.624409	1.06772		0
gi:66554916	PREDICTED: similar to CG3603-PA [Apis mellifera]	short-chain dehydrogenase family --- short-chain dehydrogenase	0.227755		-0.653273	0.147644	0	0.618362	1.55442			0
gi:66530010	PREDICTED: similar to CG5590-PA [Apis mellifera]	short-chain dehydrogenase family --- short-chain dehydrogenase	0.0242056		-0.169597	-0.302523	0	0.156548	0.761211			0
gi:58585184	short-chain dehydrogenase/reductase [Apis mellifera]	short-chain dehydrogenase family --- short-chain dehydrogenase reductase	0.534878	0.00084692			0	0.999216	2.80792			0	2.32379	3.18026
gi:110760082	PREDICTED: similar to CG4685-PA, isoform A [Apis mellifera]	short-chain dehydrogenase family --- succinate semialdehyde dehydrogenase	0.297343		-0.612855	-0.651046	0	0.13923	0.381773			0
gi:66513257	PREDICTED: similar to mitochondrial acyl carrier protein 1 CG9160-PB, isoform B isoform 1 [Apis mellifera]	small molecule carrier --- acyl carrier protein, mitochondria	0.301556		-0.275493	-0.194359	0	0.279457	0.563678			0
gi:110762641	PREDICTED: similar to Ferritin 1 heavy chain homologue CG2216-PE, isoform E [Apis mellifera]	small molecule carrier --- ferritin subunit	0.43953	0.0760358			0	1.35013		-1.03646	-0.760883	0	1.42277	2.24048
gi:58585214	FABP-like protein [Apis mellifera]	small molecule carrier --- lipid binding protein	0.197825	0.203731	0.471688	0.472777	0	0.240837	-0.846133	-1.32261	-0.604012	0	-0.110702	0.631549
gi:66517005	PREDICTED: similar to Neural Lazarillo CG33126-PA isoform 2 [Apis mellifera]	small molecule carrier --- lipocalin	0.248293	0.886364	-0.361408	0.0695055	0	-0.984669	-2.15456	-0.519884	-0.073943	0	-1.13714	-0.643094
gi:58585202	fatty acid binding protein [Apis mellifera]	small molecule carrier --- retinoic acid binding protein	0.569996	0.0269806	0.356827	0.61518	0		-0.784717	0.79378	0.873112	0
gi:110756705	PREDICTED: similar to CG2791-PA [Apis mellifera]	small molecule carrier --- solute carrier	0.596782		-0.230347	0.263241	0	0.280865	0.820671			0
gi:66525867	PREDICTED: similar to CG9090-PA isoform 1 [Apis mellifera]	small molecule carrier --- solute carrier	0.517314		-0.27018	0.137841	0	1.07633	0.265589			0
gi:66512039	PREDICTED: similar to Sterol carrier protein X-related thiolase CG17320-PA isoform 1 [Apis mellifera]	small molecule carrier --- sterol carrier	0.188203		-0.647036	0.170599	0	0.459357	0.346245			0
gi:58585106	antennal-specific protein 3c precursor [Apis mellifera]	small molecule receptor --- insect pheromone-binding	0.935533	0.222802	0.594998	0.495279	0	0.0262402	0.716709	0.0954291	0.242206	0	1.12624	0.703064
gi:48097306	PREDICTED: hypothetical protein [Apis mellifera]	small molecule receptor --- juvenile hormone binding protein		0.847434			0			-0.532268	-0.216571	0	0.240295	-0.362681
gi:58585222	take-out-like carrier protein [Apis mellifera]	small molecule receptor --- juvenile hormone binding protein	0.520164	0.294514	0.276571		0		1.09159	-0.221216	0.0557141	0	1.46422	1.31368
gi:66522931	PREDICTED: similar to ergic53 CG6822-PA, isoform A isoform 1 [Apis mellifera]	small molecule receptor --- lectin	0.533386		-0.343456	-0.172157	0	0.483391				0
gi:110764421	PREDICTED: similar to Neuropeptide Y receptor-like CG5811-PA [Apis mellifera]	small molecule receptor --- neuropeptide y receptor	0.0142526				0		3.82634			0
gi:94158822	odorant binding protein 14 [Apis mellifera]	small molecule receptor --- odorant binding protein 14	0.266546	0.00138702	-0.53457	-0.721381	0	0.0269976	0.895972	-3.00693	-1.35362	0	2.21979	3.01993
gi:94158668	odorant binding protein 15 [Apis mellifera]	small molecule receptor --- odorant binding protein 15	0.51731	0.0439121			0		0.68955	-1.01105		0		1.33943
gi:66504263	PREDICTED: similar to CG9066-PA [Apis mellifera]	small molecule receptor --- progesterone receptor	0.578598		-0.172751	0.127849	0	0.414256	0.298508			0
gi:48098039	PREDICTED: similar to Aconitase CG9244-PB [Apis mellifera]	TCA cycle --- aconitase	0.100942		-0.558869	-0.118499	0	0.329731	0.333403			0
gi:66517287	PREDICTED: similar to Neural conserved at 73EF CG11661-PF, isoform F isoform 1 [Apis mellifera]	TCA cycle --- alpha-ketoglutarate dehydrogenase	0.786115		-0.437193	-0.623684	0	0.197602	-0.164398			0
gi:66521738	PREDICTED: similar to lethal (1) G0030 CG3861-PA, isoform A [Apis mellifera]	TCA cycle --- citrate synthase	0.0356838		-0.540871	0.0997973	0	0.309985	0.407736			0
gi:110756783	PREDICTED: similar to CG5214-PA [Apis mellifera]	TCA cycle --- dihydrolipoamide succinyltransferase (subunit of alpha-ketoglutarate dehydrogenase)	0.0442697		-0.427253	-0.541166	0	0.404409	0.881076			0
gi:110767168	PREDICTED: similar to lethal (1) G0255 CG4094-PA, isoform A [Apis mellifera]	TCA cycle --- fumarate hydratase	0.374278		-0.659754	-0.205786	0	0.668394	-0.143015			0
gi:66523390	PREDICTED: similar to Glutamate dehydrogenase CG5320-PF, isoform F isoform 1 [Apis mellifera]	TCA cycle --- glutamate dehydrogenase	0.862566		-0.0440245	-0.67146	0	1.0735	-0.232897			0
gi:48097748	PREDICTED: similar to CG5028-PA [Apis mellifera]	TCA cycle --- isocitrate dehydrogenase	0.6271		-0.542555		0	0.232287	-0.780547			0
gi:66530240	PREDICTED: similar to CG6439-PA [Apis mellifera]	TCA cycle --- isocitrate dehydrogenase	0.603485		0.13903		0	-0.00885861	-0.677195			0
gi:110764717	PREDICTED: similar to Isocitrate dehydrogenase CG7176-PC, isoform C isoform 2 [Apis mellifera]	TCA cycle --- isocitrate dehydrogenase	0.79824	0.835229	-0.0444817	-0.154245	0	0.220042	-0.261786	-0.0309678	0.0885873	0	-0.232976	-0.00560905
gi:48102814	PREDICTED: similar to lethal (1) G0156 CG12233-PA, isoform A [Apis mellifera]	TCA cycle --- isocitrate dehydrogenase	0.1347		-0.495375	-0.172853	0	-0.0963408	0.0520668			0
gi:66506786	PREDICTED: similar to CG5362-PA isoform 1 [Apis mellifera]	TCA cycle --- malate dehydrogenase	0.0301805	0.0779923	0.383233	0.234862	0	-0.378254	-0.574118	-0.380417	-0.0958601	0	-0.10452	0.368906
gi:110761561	PREDICTED: similar to Malic enzyme CG10120-PB, isoform B isoform 1, partial [Apis mellifera]	TCA cycle --- malate dehydrogenase	0.356498	0.70776	0.469745	0.199035	0	-0.29116	0.0731954	-0.37332	0.0515428	0	-0.460191	0.0710034
gi:66513092	PREDICTED: similar to mitochondrial malate dehydrogenase precursor isoform 1 [Apis mellifera]	TCA cycle --- malate dehydrogenase	0.0118531	0.0229763	-0.222707	-0.282083	0	0.260925	0.699689	1.7161		0
gi:110765081	PREDICTED: similar to lethal (1) G0334 CG7010-PC, isoform C isoform 1 [Apis mellifera]	TCA cycle --- pyruvate dehydrogenase	0.167499		-0.131721	-0.57116	0	0.423015	0.558487			0
gi:110757658	PREDICTED: similar to Pyruvate dehydrogenase protein X component, mitochondrial precursor (Dihydrolipoamide dehydrogenase-binding protein of pyruvate dehydrogenase complex) (Lipoyl-containing pyruvate dehydrogenase complex component X) (E3-binding protein) (E... [Apis mellifera]	TCA cycle --- pyruvate dehydrogenase	0.196007		-0.428071	-0.146422	0	-0.12028	0.516862			0
gi:66548684	PREDICTED: similar to Pyruvate kinase CG7070-PB, isoform B [Apis mellifera]	TCA cycle --- pyruvate kinase	0.0257443	0.311349	0.270419	0.216876	0	-0.598042	-1.02194	-0.350633	0.00612878	0	-0.447809	-0.226599
gi:66505914	PREDICTED: similar to Succinate dehydrogenase B CG3283-PA [Apis mellifera]	TCA cycle --- succinate dehydrogenase	0.496601		-0.115343	-0.327967	0	0.416669				0
gi:66505480	PREDICTED: similar to succinate dehydrogenase complex, subunit A, flavoprotein (Fp) isoform 1 [Apis mellifera]	TCA cycle --- succinate dehydrogenase	0.333492		-0.869359	-0.0315551	0	0.477201	-0.256274			0
gi:66548261	PREDICTED: similar to CG11963-PA [Apis mellifera]	TCA cycle --- succinyl-CoA synthetase	0.0239588		-0.581679	-0.110231	0	0.386752	0.330641			0
gi:110756037	PREDICTED: similar to Sucb CG10622-PA, isoform A [Apis mellifera]	TCA cycle --- succinyl-CoA synthetase	0.0183035		-0.502182	-0.359974	0	0.12473	0.890534			0
gi:110764579	PREDICTED: similar to Sucb CG10622-PA, isoform A [Apis mellifera]	TCA cycle --- succinyl-CoA synthetase	0.110995		-0.43277	-0.520111	0	0.37717	0.679286			0
gi:66533950	PREDICTED: similar to Succinyl coenzyme A synthetase subunit CG1065-PA [Apis mellifera]	TCA cycle --- succinyl-CoA synthetase	0.246768		-0.775341	-0.284361	0	0.107439	0.695743			0
gi:110766509	PREDICTED: similar to bicaudal CG3644-PA, isoform A [Apis mellifera]	transcription --- bicaudal	0.0429183	0.175263	0.969293	0.497738	0	-1.26289	-2.43996	0.254715	0.372338	0
gi:48106137	PREDICTED: similar to RuvB-like protein 1 isoform 1 [Apis mellifera]	transcription --- DNA helicase	0.753048	0.47111	0.721229	0.216392	0	-0.138022		0.231186	0.0263209	0
gi:110764826	PREDICTED: similar to CG2100-PA [Apis mellifera]	transcription --- poly A polymerase	0.027845		0.268071		0					0
gi:110764909	PREDICTED: similar to Proliferating cell nuclear antigen (PCNA) (Cyclin) (Mutagen-sensitive 209 protein) [Apis mellifera]	transcription --- proliferating cell nuclear antigen	0.0757379	0.273551	0.618249	0.279664	0	-0.723351	-1.66259	0.678497	0.571583	0		-1.21301
gi:110762382	PREDICTED: similar to spermidine synthase [Apis mellifera]	transcription --- spermidine synthase	0.286859	0.920052	0.374314	0.316546	0			-0.00661032	0.00524942	0	0.138402
gi:110750077	PREDICTED: similar to CG4300-PA, isoform A isoform 1 [Apis mellifera]	transcription --- spermine synthase		0.0109933			0			0.451024		0
gi:110761214	PREDICTED: similar to translation elongation factor 1-gamma isoform 2 [Apis mellifera]	translation --- elongation factor 1 gamma	0.968478	0.993102	0.592072	-0.110507	0	-0.455676	0.528432	-0.110889	-0.104389	0	-0.359926	-0.10661
gi:62526112	elongation factor 1-alpha [Apis mellifera]	translation --- elongation factor 1a	0.0718031	0.757046	0.843307	-0.265721	0	-0.404595	-0.987558	0.392838	-0.47986	0	-0.300931	0.229195
gi:66565249	PREDICTED: similar to Probable elongation factor 1-beta (EF-1-beta) [Apis mellifera]	translation --- elongation factor 1b	0.952073	0.551995	-0.68769	-0.992924	0	-1.90416	-0.571994	-0.133864	0.254622	0
gi:110759540	PREDICTED: similar to Probable elongation factor 1-delta (EF-1-delta) [Apis mellifera]	translation --- elongation factor 1d	0.0685553	0.144274	0.642281	-0.138589	0	-0.731647	-1.06877	-0.118547		0		-0.61403
gi:66519981	PREDICTED: similar to CG6412-PA [Apis mellifera]	translation --- elongation factor Ts	0.491237		-0.0519198		0	1.05782	-0.485968			0
gi:66508439	PREDICTED: similar to Elongation factor 2 (EF-2) isoform 1 [Apis mellifera]	translation --- elongation factor, EF2	0.587251	0.347584	0.550591	-0.135549	0	-0.656846	0.0426624	-0.31691	-0.21287	0	-0.381927	-0.0564756
gi:48098747	PREDICTED: similar to CG4567-PA isoform 1 [Apis mellifera]	translation --- elongation factor, mitochondrial	0.164314		-1.13541	-0.506216	0	0.190113	0.146128			0
gi:66518848	PREDICTED: similar to Elongation factor Tu mitochondrial CG6050-PA isoform 2 [Apis mellifera]	translation --- elongation factor, Tu (mitochondrial)	0.730224		0.385782	-0.675083	0	1.32491	-0.0417436			0
gi:48126476	PREDICTED: similar to CG9769-PA [Apis mellifera]	translation --- initiation factor 3f	0.0320515	0.424776	1.12059	0.400131	0			0.583461	0.397304	0
gi:110755833	PREDICTED: similar to Eukaryotic translation initiation factor 4B (eIF-4B) [Apis mellifera]	translation --- initiation factor 4b	0.0219043	0.848966	1.57275		0			-0.397892		0
gi:66515288	PREDICTED: similar to eIF5 CG9177-PB, isoform B isoform 1 [Apis mellifera]	translation --- initiation factor 5	0.0452635	0.335211	1.53971		0			0.422566		0
gi:110766548	PREDICTED: similar to eIF3-S8 CG4954-PA [Apis mellifera]	translation --- initiation factor S8	0.728812	0.990088	0.77523	0.377338	0	-0.205599		0.00258917	0.416765	0
gi:66548942	PREDICTED: similar to eIF3-S9 CG4878-PB, isoform B isoform 1 [Apis mellifera]	translation --- initiation factor S9	0.778379	0.200665		0.092023	0			0.160685	0.0885315	0	-1.03984
gi:66551115	PREDICTED: similar to Eukaryotic initiation factor 4A (ATP-dependent RNA helicase eIF4A) (eIF-4A) isoform 2 [Apis mellifera]	translation --- initiation factor, eIF4A	0.0241405	0.365682	0.549682	-0.0946288	0	-0.175118	-1.42665	0.0798126	0.0595321	0	-0.267175	-0.297647
gi:110766827	PREDICTED: similar to Eukaryotic translation initiation factor 2 subunit alpha (eIF-2-alpha) [Apis mellifera]	translation --- initiation factor, eIF2-a	0.124319	0.321374	0.565276	-0.0126215	0			0.0612586	-0.0521423	0	-0.568562	-0.412202
gi:110768098	PREDICTED: similar to eukaryotic initiation factor 5C CG2922-PG, isoform G [Apis mellifera]	translation --- initiation factor, eIF5c	0.0767043	0.543476	0.9459	0.512063	0	1.0041	-1.87996	-0.435975	-0.00327196	0
gi:66500427	PREDICTED: similar to Nascent polypeptide associated complex protein alpha subunit CG8759-PB, isoform B isoform 1 [Apis mellifera]	translation --- nascent polypeptide associated complex subunit	0.055932	0.530536	1.03968	0.0418144	0	-0.212128	-1.59575	0.224977	0.144895	0
gi:110759996	PREDICTED: similar to poly A binding protein, cytoplasmic 1 isoform 1 [Apis mellifera]	translation --- polyA-binding protein	0.0634229	0.0800463	0.508197	-0.445706	0	-0.635855	-1.05799	0.134214	0.456825	0	-1.26516	-1.03526
gi:66519881	PREDICTED: similar to CG5047-PA [Apis mellifera]	translation --- transcription terminator, mitochondrial	0.21188		-0.29252	-0.298661	0	1.02526	0.777598			0
gi:110762023	PREDICTED: similar to CG1354-PA, isoform A isoform 1 [Apis mellifera]	translation --- translation-associated GTPase	0.0123363	0.000211483	0.759377	0.355125	0		-1.9832	0.121484	0.11838	0
gi:66516132	PREDICTED: similar to Alanyl-tRNA synthetase CG13391-PA, isoform A [Apis mellifera]	tRNA synthetase --- alanyl-trna synthetase		0.0391412			0			0.238439		0
gi:66521713	PREDICTED: similar to Glycyl-tRNA synthetase CG6778-PB, isoform B [Apis mellifera]	tRNA synthetase --- glycyl tRNA synthetase	0.312778		-0.0304396	-0.127381	0	-0.301111	-0.259552			0
gi:66509916	PREDICTED: similar to CG17259-PA isoform 1 [Apis mellifera]	tRNA synthetase --- seryl tRNA synthetase	0.0358301	0.193616	0.702397		0	0.160692	-1.48982	0.223827	0.478085	0
gi:110762892	PREDICTED: similar to tyrosyl-tRNA synthetase isoform 1 [Apis mellifera]	tRNA synthetase --- tyrosyl tRNA synthetase	0.0855305	0.451216	0.47937	0.25388	0	-0.343229	-0.62529	0.273547	0.10764	0	0.0880107	-0.319379
gi:66510555	PREDICTED: similar to UBiQuitin family member (ubq-1) isoform 1 [Apis mellifera]	ubiquitination --- polyubiquitin	0.404785	0.351637	0.402906	0.366031	0	-0.236108	-0.585014	0.901983	0.56317	0	0.0683766	0.456251
gi:48102954	PREDICTED: similar to SUMO (ubiquitin-related) homolog family member (smo-1) [Apis mellifera]	ubiquitination --- SUMO1	0.546011	0.00150407	0.441053	0.410656	0			0.191136	0.287375	0	-0.0149438	-0.690342
gi:66513481	PREDICTED: similar to Ubiquitin activating enzyme 1 CG1782-PA isoform 1 [Apis mellifera]	ubiquitination --- ubiquitin-activating enzyme E1	0.0501726	0.656245	0.514146	0.201035	0	-0.57615	-1.052	0.183941	-0.0349542	0	0.0389209	0.377542
gi:48138568	PREDICTED: similar to Uev1A CG10640-PA, isoform A isoform 1 [Apis mellifera]	ubiquitination --- ubiquitin-conjugating enzyme E2	0.367228	0.17461	0.453959	0.474532	0		-1.20058	0.299806	0.405891	0	-0.453803	-0.519205
gi:66514137	PREDICTED: similar to CG7215-PA, isoform A [Apis mellifera]	ubiquitination --- ubiquitin-like 4	0.959904	0.695532	0.724118	0.431484	0	0.276522		-0.0906773		0
gi:66531429	PREDICTED: similar to CG7920-PA, isoform A isoform 1 [Apis mellifera]	uncategorized --- 4-Hydroxybutyrate CoA-transferase	0.117605		-0.940023	-0.520604	0	0.200416	0.93307			0
gi:110756292	PREDICTED: hypothetical protein isoform 1 [Apis mellifera]	uncategorized --- A kinase anchor protein	0.188371		1.15134	0.157733	0	-0.464269	-0.718459			0
gi:66534286	PREDICTED: similar to TER94 CG2331-PA, isoform A isoform 1 [Apis mellifera]	uncategorized --- AAA+ ATPase with CDC48 domain	0.876895	0.392867	0.10568	-0.246911	0	-0.0027257	-0.104968	0.332133	0.20654	0	-1.30754	-0.931598
gi:110766149	PREDICTED: similar to CAP, adenylate cyclase-associated protein 1 isoform 1 [Apis mellifera]	uncategorized --- adenylate cyclase-associated protein	0.196439	0.702498	0.493443	0.290541	0	-0.445872	-0.682174	-0.0976103		0
gi:66523500	PREDICTED: similar to Aminomethyltransferase, mitochondrial precursor (Glycine cleavage system T protein) (GCVT) [Apis mellifera]	uncategorized --- aminomethyltransferase	0.53719		-0.0131552	-0.704624	0	0.24664	0.930478			0
gi:66519367	PREDICTED: similar to Annexin IX CG5730-PC, isoform C [Apis mellifera]	uncategorized --- annexin	0.315366	0.433416	0.0974344	-0.00153792	0	-0.540529	-0.557968	0.629496		0
gi:110766532	PREDICTED: similar to Annexin IX CG5730-PC, isoform C isoform 1 [Apis mellifera]	uncategorized --- annexin	0.256466	0.170806	0.479727	0.166583	0	-0.600876	-0.549512	0.317045	0.517392	0	-0.379533	-0.639084
gi:66509654	PREDICTED: similar to Annexin-B9 (Annexin-9) (Annexin IX), partial [Apis mellifera]	uncategorized --- annexin	0.174982	0.309312	0.290672	-0.10613	0	-0.386585	-0.284	0.210941		0
gi:58585146	arginine kinase [Apis mellifera]	uncategorized --- arginine kinase	0.815428	0.198115	0.168666	-0.0397224	0	-0.2493	0.0356748	-0.724603	-0.489408	0	-0.207895	-0.406967
gi:110758189	PREDICTED: similar to -Esterase-7 CG1112-PA, isoform A [Apis mellifera]	uncategorized --- carboxylesterase	0.0368257	0.648619	0.34776	0.167226	0	-0.123183	-1.21076	-0.581335	-0.305199	0	0.00342263	-0.258062
gi:66506431	PREDICTED: similar to CG12512-PA [Apis mellifera]	uncategorized --- CoA ligase	0.287955		-0.23774		0	0.688777	1.11595			0
gi:110762211	PREDICTED: similar to CG9009-PA [Apis mellifera]	uncategorized --- CoA ligase	0.0222072		-0.190041	0.0652941	0	0.300107	0.381033			0
gi:66530260	PREDICTED: similar to Eip55E CG5345-PA [Apis mellifera]	uncategorized --- cystathionine gamma-lyase	0.219333	0.564215	0.661984	0.508836	0			-0.133539	0.0760434	0		-0.307986
gi:66526646	PREDICTED: similar to CG7430-PA isoform 1 [Apis mellifera]	uncategorized --- dihydrolipoamide dehydrogenase	0.10595		-0.20713	-0.166284	0	0.0995338	0.455129			0
gi:66547760	PREDICTED: similar to Dihydropteridine reductase CG4665-PA, isoform A [Apis mellifera]	uncategorized --- dihydropteridine reductase	0.259555	0.218704	0.430029	0.362575	0	-0.384481	-0.39926	0.416813	0.199898	0
gi:66509518	PREDICTED: similar to supercoiling factor CG9148-PA, isoform A [Apis mellifera]	uncategorized --- DNA supercoiling factor	0.273665		0.0969494	0.165511	0	0.869241	0.618502			0
gi:110751310	PREDICTED: similar to windbeutel CG7225-PA [Apis mellifera]	uncategorized --- endoplasmic reticulum protein (windbeutel)	0.417599		-0.0115585	-0.124029	0	0.0858326	-0.120879			0
gi:66563109	PREDICTED: similar to esterase D/formylglutathione hydrolase [Apis mellifera]	uncategorized --- esterase	0.0119989	0.421458	0.365376		0	-0.749468	-0.849966	-0.358698	-0.0531785	0	0.37859	0.364066
gi:66508906	PREDICTED: similar to CG10527-PA [Apis mellifera]	uncategorized --- farnesoic acid o-methyltransferase	0.0756165		-0.375688	-0.307213	0	0.135796	-0.38806			0
gi:66543347	PREDICTED: similar to Farnesyl pyrophosphate synthase CG12389-PA, partial [Apis mellifera]	uncategorized --- farnesyl pyrophosphate synthase	0.446926		-0.167335		0	0.57066	-0.200956			0
gi:66524811	PREDICTED: similar to Sphingosine-1-phosphate lyase CG8946-PA, isoform A [Apis mellifera]	uncategorized --- glutamate decarboxylase	0.180665		-0.675168	0.208504	0	0.856243	0.417785			0
gi:110772200	PREDICTED: similar to CG18811-PA [Apis mellifera]	uncategorized --- GPI-anchored protein	0.880755	0.0122732	1.20968	0.223443	0	0.504203		0.476676	0.548762	0
gi:66548413	PREDICTED: similar to C-terminal-binding protein (CtBP protein) (dCtBP) isoform 1 [Apis mellifera]	uncategorized --- hydroxyacid dehydrogenase	0.0303417	0.311351			0	-0.781767		0.524526		0
gi:66514614	PREDICTED: similar to Imaginal disc growth factor 4 CG1780-PA, isoform A [Apis mellifera]	uncategorized --- imaginal disc growth factor	0.155835	0.00852009	-0.751056	-0.598844	0	-0.0151825	0.834111	-1.32249	-0.918025	0	2.05559	2.355
gi:66546786	PREDICTED: similar to myo-inositol 1-phosphate synthase A1 isoform 1 [Apis mellifera]	uncategorized --- inositol phosphate synthase	0.0154851	0.0596375	0.479508	0.309088	0	-0.544771	-0.750565	0.43407		0
gi:110771329	PREDICTED: hypothetical protein, partial [Apis mellifera]	uncategorized --- insect allergen protein	0.317255	0.227254	0.613155	-0.271635	0	0.538027	-0.922075	-1.5626	-0.918153	0	-0.49785	0.572722
gi:110761874	PREDICTED: similar to IGF-II mRNA-binding protein CG1691-PA, isoform A [Apis mellifera]	uncategorized --- insulin-like growth factor mRNA binding protein	0.113382	0.0858996	0.409463	-0.266802	0	-0.468208	-1.48888	0.773528	0.533095	0	-1.49824	-1.30998
gi:66522232	PREDICTED: similar to CG11333-PA [Apis mellifera]	uncategorized --- isochorismatase	0.0923279		-0.314256	-0.315299	0	-0.174082	0.669485			0
gi:66522467	PREDICTED: similar to CG10513-PA isoform 2 [Apis mellifera]	uncategorized --- juvenile hormone inducible protein	0.241216	0.0159504	0.364236	0.586109	0	-0.568568		0.940323		0
gi:110760845	PREDICTED: similar to CG10175-PC, isoform C [Apis mellifera]	uncategorized --- lipase	0.267228	0.000344186			0	-0.606096	0.257509	-0.414521		0
gi:110764255	PREDICTED: similar to CG6178-PA [Apis mellifera]	uncategorized --- luciferase	0.934755		-0.103384	-0.0600391	0	-0.0901884	-0.0870748			0
gi:110772508	PREDICTED: similar to CG4409-PA [Apis mellifera]	uncategorized --- major allergen Bla g	0.174362	0.0427476	-1.63839	0.267781	0		1.01819	-1.90718	-0.760059	0	1.09457	1.45405
gi:110769113	PREDICTED: similar to CG4409-PA, partial [Apis mellifera]	uncategorized --- major allergen Bla g	0.121012	0.146588	-1.00501	-0.277173	0	-0.990389	0.154089	-2.30626	-0.813095	0	0.358704	0.015289
gi:110766932	PREDICTED: similar to CG6206-PB, isoform B [Apis mellifera]	uncategorized --- mannosidase, lysosomal		0.0313552			0			-1.19175	-0.305079	0	0.47305	0.308405
gi:66549214	PREDICTED: similar to methylmalonic aciduria (cobalamin deficiency) type B homolog [Apis mellifera]	uncategorized --- methylmalonic aciduria	0.201714		-0.619415		0	0.0629213	0.874732			0
gi:66510755	PREDICTED: similar to CG9373-PA [Apis mellifera]	uncategorized --- myelin protein expression factor	0.843954	0.0466171	0.365012		0			0.200224		0
gi:110756609	PREDICTED: hypothetical protein [Apis mellifera]	uncategorized --- Niemann-Pick type C2	0.767576	0.0999443			0	-0.189135	0.76536	-1.11598	-0.835253	0	0.929326	0.351239
gi:110756965	PREDICTED: similar to CG3153-PB, isoform B [Apis mellifera]	uncategorized --- Niemann-Pick type C2		0.0544694			0			0.0543875		0	1.66721	1.3636
gi:66518451	PREDICTED: similar to Nuclear migration protein nudC (Nuclear distribution protein C homolog) (Silica-induced gene 92 protein) (SIG-92) [Apis mellifera]	uncategorized --- nuclear migration protein	0.406029	0.147709	0.604367	0.463874	0	-0.627042	-0.786078	-0.0740881	0.62076	0	-0.722544	-0.66127
gi:110760247	PREDICTED: similar to Nopp140 CG7421-PB, isoform B [Apis mellifera]	uncategorized --- nucleolar and coiled-body phosphoprotein	0.331317	0.028603	0.134777	0.315055	0	0.161177	0.164657	0.651891	0.471755	0
gi:66532597	PREDICTED: similar to Oligosaccharyltransferase 48kD subunit CG9022-PA isoform 1 [Apis mellifera]	uncategorized --- oligosaccharide transferase	0.914646		-0.557185	-0.239263	0	0.828824	0.0746036			0
gi:66535270	PREDICTED: similar to Succinyl-CoA:3-ketoacid-coenzyme A transferase 1, mitochondrial precursor (Somatic-type succinyl CoA:3-oxoacid CoA-transferase) (Scot-S) [Apis mellifera]	uncategorized --- oxoacidtransferase	0.163808		-0.143793	-0.0271128	0	0.427025	0.729382			0
gi:110763663	PREDICTED: similar to CG6180-PA [Apis mellifera]	uncategorized --- phosphatidylethanolamine binding protein	0.734247	0.146067	0.0180619		0	-0.233627		-0.929063	-0.412304	0	1.18126	0.594615
gi:110763671	PREDICTED: similar to CG6180-PA isoform 2 [Apis mellifera]	uncategorized --- phosphatidylethanolamine binding protein	0.0538921	0.579094	-0.237696	-0.0351841	0	0.186493	0.585616	-0.0331105	-0.00466045	0	-0.140211	0.0833815
gi:66507356	PREDICTED: similar to CG10576-PA, isoform A [Apis mellifera]	uncategorized --- proliferation associated protein	0.653702	0.416967	0.375419	-0.157417	0	-0.192004		-0.474666	-0.00219649	0
gi:110762076	PREDICTED: similar to CG2862-PA, isoform A [Apis mellifera]	uncategorized --- protein kinase c inhibitor	0.549108		0.0207448	0.0139934	0	-0.325961	-0.280014			0
gi:66504249	PREDICTED: similar to CG6453-PA [Apis mellifera]	uncategorized --- protein kinase c substrate	0.552996		-0.259374	-0.22815	0	-0.0383383	0.00293605			0
gi:66557463	PREDICTED: similar to Pterin-4-alpha-carbinolamine dehydratase 2 (PHS 2) (4-alpha-hydroxy-tetrahydropterin dehydratase 2) (DcoH-like protein DCoHm) (Dimerization cofactor of hepatocyte nuclear factor 1 from muscle) (HNF1-alpha dimerization cofactor)... [Apis mellifera]	uncategorized --- pterin-4 alpha-carbinolamine dehydratase 2		0.0198804			0			0.498033		0
gi:110758964	PREDICTED: similar to Regucalcin (RC) (Senescence marker protein 30) (SMP-30) [Apis mellifera]	uncategorized --- regucalcin		0.275682			0			-0.863504	-0.366801	0	0.420882	0.118652
gi:110777303	PREDICTED: similar to Rtnl1 CG33113-PB, isoform B [Apis mellifera]	uncategorized --- reticulon	0.240664		-0.663539	0.363134	0	0.125325	0.528041			0
gi:66510594	PREDICTED: similar to zinc finger RNA binding protein [Apis mellifera]	uncategorized --- RNA binding protein	0.312951		0.259124	-0.0252588	0		-0.504597			0
gi:66519683	PREDICTED: similar to Adenosylhomocysteinase at 13 CG11654-PA [Apis mellifera]	uncategorized --- s-adenosylhomocysteine hydrolase	0.0429223	0.0167357	0.488449	0.144745	0	-0.143222	-1.40812	-0.226091	-0.237079	0	-0.522481	0.239355
gi:110758149	PREDICTED: similar to Minute (2) 21AB CG2674-PC, isoform C isoform 2 [Apis mellifera]	uncategorized --- s-adenosylmethionine synthetase	0.310926	0.757588	0.896833		0			0.10888	0.467562	0		0.28248
gi:66516797	PREDICTED: similar to RNA binding motif protein 4 [Apis mellifera]	uncategorized --- splicing factor	0.70356	0.0391103	0.411231		0			0.477653		0
gi:66566395	PREDICTED: similar to ciboulot CG4944-PB, isoform B [Apis mellifera]	uncategorized --- thymosin (actin monomer sequestering)	0.159414	0.050097	0.639103	0.0783775	0	-0.594419	-0.655499	1.08109	1.80977	0
gi:110762648	PREDICTED: similar to CG16935-PA [Apis mellifera]	uncategorized --- trans-2-enoyl-CoA reductase	0.146937		0.26541	-0.19245	0	0.395129	0.878106			0
gi:66515987	PREDICTED: similar to Translationally controlled tumor protein CG4800-PA isoform 1 [Apis mellifera]	uncategorized --- translationally controlled tumor protein	0.00544398	0.304074	0.721031	0.333216	0	-0.516782	-1.43988	-0.0311506	0.100434	0	-0.0710022	0.0805813
gi:66514422	PREDICTED: similar to Senescence marker protein-30 CG7390-PA, isoform A [Apis mellifera]	unknown function --- fat body protein		0.00874273			0			-1.09446		0		1.22862
gi:110767181	PREDICTED: similar to Protein SET [Apis mellifera]	unknown function --- set translocation (myeloid leukemia-associated)	0.0170546	0.0148204	0.948827		0		-2.0891	0.330444		0
gi:110748914	PREDICTED: hypothetical protein [Apis mellifera]	unknown function --- unknown function	0.226471	0.114961	0.436293	-0.216801	0	-0.29581	-1.12141	0.553003		0
gi:110749339	PREDICTED: hypothetical protein [Apis mellifera]	unknown function --- unknown function	0.736589		-0.590419	-0.27889	0	-0.817195	-0.0364896			0
gi:110751318	PREDICTED: hypothetical protein [Apis mellifera]	unknown function --- unknown function	0.186207	0.0415184			0		1.40622	-0.644124		0	2.08965	2.91047
gi:110755329	PREDICTED: hypothetical protein [Apis mellifera]	unknown function --- unknown function	0.442603	0.246331	0.999328	-0.562141	0	-0.584434		-0.242651	0.23335	0	-0.144089	-2.07072
gi:110759515	PREDICTED: hypothetical protein [Apis mellifera]	unknown function --- unknown function	0.440281		-0.421799	-0.113786	0	0.260544	0.104611			0
gi:110762620	PREDICTED: hypothetical protein [Apis mellifera]	unknown function --- unknown function	0.629862		0.270981	-0.979446	0	0.523051	0.0390681			0
gi:110762981	PREDICTED: hypothetical protein [Apis mellifera]	unknown function --- unknown function	0.390697	0.293867	-0.208953	-2.5704	0	-1.02125	0.906055	-1.02407	0.130027	0	2.07023	2.17189
gi:110750857	PREDICTED: similar to Aly CG1101-PA [Apis mellifera]	unknown function --- unknown function	0.595299		0.6655	-0.084136	0	-0.0166011	-0.0931162			0
gi:110758628	PREDICTED: similar to baiser CG11785-PA [Apis mellifera]	unknown function --- unknown function	0.654959		0.0222293	0.457759	0	0.811927	1.51006			0
gi:66526846	PREDICTED: similar to belphegor CG6815-PA [Apis mellifera]	unknown function --- unknown function	0.458093		-0.593376	-0.616503	0	1.37452	1.08306			0
gi:110750855	PREDICTED: similar to CG12918-PA [Apis mellifera]	unknown function --- unknown function	0.517021		-0.108623	0.294383	0	0.647883	-0.0427069			0
gi:66559141	PREDICTED: similar to CG14224-PA [Apis mellifera]	unknown function --- unknown function	0.199116		-0.920858	0.539428	0	-0.798407				0
gi:110749004	PREDICTED: similar to CG31974-PA [Apis mellifera]	unknown function --- unknown function	0.314157	0.593763		0.305232	0			-0.648359		0	0.0908974	-0.366553
gi:110759513	PREDICTED: similar to CG33129-PE, isoform E [Apis mellifera]	unknown function --- unknown function	0.0344541			-0.353359	0					0
gi:110755367	PREDICTED: similar to CG5195-PA [Apis mellifera]	unknown function --- unknown function		0.0289499			0					0		2.29896
gi:110764071	PREDICTED: similar to CG5903-PA isoform 1 [Apis mellifera]	unknown function --- unknown function	0.330999		-0.688555	-0.179554	0	1.04721	1.38382			0
gi:110762101	PREDICTED: similar to CG6621-PA [Apis mellifera]	unknown function --- unknown function	0.464839		0.742069		0	0.558047	0.747402			0
gi:110756296	PREDICTED: similar to CG7231-PC, isoform C [Apis mellifera]	unknown function --- unknown function	0.313531		-0.352102	0.522053	0		-0.325292			0
gi:66510403	PREDICTED: similar to CG8309-PA [Apis mellifera]	unknown function --- unknown function	0.496808	0.784232	0.926553	0.598597	0	-0.451141	-0.910743	-0.146079		0
gi:66525303	PREDICTED: similar to CG8420-PA isoform 2 [Apis mellifera]	unknown function --- unknown function	0.441277		-0.31676	-0.152408	0	-0.986333	-2.15638			0
gi:48099074	PREDICTED: similar to CG9119-PA [Apis mellifera]	unknown function --- unknown function		0.00313125			0			-1.23685	-0.321541	0	0.395162	0.405983
gi:110761202	PREDICTED: similar to CG9380-PA, isoform A [Apis mellifera]	unknown function --- unknown function	0.394948		-0.580854	-0.118946	0	0.665531	0.76997			0
gi:110755983	PREDICTED: similar to coiled-coil domain containing 58 [Apis mellifera]	unknown function --- unknown function	0.270047		0.18809	0.242077	0	0.325266	0.75765			0
gi:110763051	PREDICTED: similar to lark CG8597-PA, isoform A isoform 1 [Apis mellifera]	unknown function --- unknown function	0.0146598	0.28109	0.644775	-0.0377192	0	0.443894	-1.08904	0.579177		0
gi:66516828	PREDICTED: similar to PDCD-5 CG13072-PA [Apis mellifera]	unknown function --- unknown function	0.0788747	0.624347	0.745329	0.490483	0		-1.29235	0.506816		0
gi:66513595	PREDICTED: similar to SH3 domain-binding glutamic acid-rich protein homolog (SH3BGR protein), partial [Apis mellifera]	unknown function --- unknown function	0.369295	0.416869	0.128601	0.235628	0	-0.471753		0.50642		0
gi:110758214	PREDICTED: similar to Tudor-SN CG7008-PA [Apis mellifera]	unknown function --- unknown function	0.374655	0.0867473	0.327018	-0.652739	0	-0.589922	-0.18993	-0.0193171	-0.200266	0	-0.626035	-0.674832
gi:48097928	PREDICTED: similar to UBX domain containing 2 isoform 1 [Apis mellifera]	unknown function --- unknown function	0.723459		-0.265654	0.63926	0	0.442034				0
gi:110765224	PREDICTED: similar to Clathrin heavy chain CG9012-PA, isoform A isoform 1 [Apis mellifera]	vesicular transport --- clathrin heavy chain	0.550103	0.358379	-0.337265	-1.02618	0	0.0983521	-0.911274	-0.229441	0.224046	0
gi:66532753	PREDICTED: similar to sar1 CG7073-PA, isoform A isoform 2 [Apis mellifera]	vesicular transport --- Sar1	0.138681	0.65221	0.432873	0.167172	0	0.76699	0.370618	-0.472129		0
gi:110758966	PREDICTED: similar to Sec61 CG9539-PA [Apis mellifera]	vesicular transport --- Sec61	0.511036		-0.713134	-0.544402	0		0.713282			0
gi:66531434	PREDICTED: similar to Vacuolar H+-ATPase 55kD B subunit CG17369-PB, isoform B [Apis mellifera]	vesicular transport --- vacuolar and lysosomal proton pump	0.0605708	0.675318	-0.143628	0.119042	0	-0.309021	-0.860905	-0.365715	-0.00474191	0	-0.78572	-0.445366
gi:66559541	PREDICTED: similar to Synaptic vesicle membrane protein VAT-1 homolog, partial [Apis mellifera]	vesicular transport --- vesicle amine transport protein	0.515708	0.658196	0.667982	0.376196	0	-0.131839		0.490215		0
gi:48138819	PREDICTED: similar to VAMP (vesicle-associated membrane protein)-associated protein A [Apis mellifera]	vesicular transport --- vesicle-associated membrrane protein	0.709834		0.0461467	1.14391	0	0.0956603	0.933051			0
gi:58585076	juvenile hormone esterase [Apis mellifera]	#N/A	0.190374				0	2.31757	3.06336			0
gi:110750837	PREDICTED: hypothetical protein [Apis mellifera]	#N/A	0.4658		-0.853037		0					0
gi:110762070	PREDICTED: hypothetical protein [Apis mellifera]	#N/A	0.145227	0.692116		0.848559	0			0.172932		0
gi:110764678	PREDICTED: hypothetical protein [Apis mellifera]	#N/A		0.259017			0			0.293345		0
gi:110757772	PREDICTED: hypothetical protein [Apis mellifera]	#N/A	0.241153		0.740448		0	-0.87433				0
gi:110759611	PREDICTED: hypothetical protein [Apis mellifera]	#N/A	0.958971				0	-0.0902615				0
gi:110763879	PREDICTED: hypothetical protein [Apis mellifera]	#N/A	0.313979	0.367944		0.701652	0			0.392533		0
gi:110763936	PREDICTED: hypothetical protein [Apis mellifera]	#N/A	0.224832				0		1.69838			0
gi:66506276	PREDICTED: hypothetical protein [Apis mellifera]	#N/A	0.661841			-0.551502	0					0
gi:66522253	PREDICTED: hypothetical protein [Apis mellifera]	#N/A	0.062081			0.874262	0					0
gi:66519267	PREDICTED: similar to 26S proteasome non-ATPase regulatory subunit 8 (26S proteasome regulatory subunit S14) (p31) [Apis mellifera]	#N/A	0.342017				0	-0.32211				0
gi:66521531	PREDICTED: similar to 60S ribosomal protein L36 (Protein minute(1)1B) [Apis mellifera]	#N/A	0.932779		0.111038		0					0
gi:110765973	PREDICTED: similar to 60S ribosomal protein L38 [Apis mellifera]	#N/A	0.736437		-0.139873		0	0.410082				0
gi:110764380	PREDICTED: similar to ade5 CG3989-PA [Apis mellifera]	#N/A		0.555662			0			0.0811223	-0.730735	0
gi:110762275	PREDICTED: similar to Adenosine deaminase-related growth factor A CG5992-PA, isoform A [Apis mellifera]	#N/A		0.142088			0				-0.454691	0	0.409904
gi:66524128	PREDICTED: similar to Adenylosuccinate synthetase (IMP--aspartate ligase) (AdSS) (AMPSase) [Apis mellifera]	#N/A		0.273549			0			0.21934		0	-0.641303
gi:66520275	PREDICTED: similar to ADP ribosylation factor 102F CG11027-PA [Apis mellifera]	#N/A	0.0995403		0.732405	-0.14045	0					0
gi:66514094	PREDICTED: similar to aldehyde dehydrogenase 1 family, member L2 [Apis mellifera]	#N/A	0.172392	0.431629			0	-0.8522	0.232716			0		1.05278
gi:110751409	PREDICTED: similar to Alkaline phosphatase 4 CG1462-PA, isoform A [Apis mellifera]	#N/A		0.56421			0					0		-0.528641
gi:66525391	PREDICTED: similar to Aminopeptidase P CG6291-PA [Apis mellifera]	#N/A	0.0606714	0.105015	0.704003		0		0.280229	1.74376		0
gi:66534008	PREDICTED: similar to apontic CG5393-PB, isoform B [Apis mellifera]	#N/A	0.189551		-0.282393		0	1.01649				0
gi:110767170	PREDICTED: similar to Arginase-2, mitochondrial precursor (Arginase II) (Non-hepatic arginase) (Kidney-type arginase), partial [Apis mellifera]	#N/A	0.103825				0		2.38101			0
gi:66501636	PREDICTED: similar to arginyl-tRNA synthetase [Apis mellifera]	#N/A	0.219033	0.411214	0.87122		0			0.322865		0
gi:66523683	PREDICTED: similar to Aspartyl-tRNA synthetase CG3821-PA [Apis mellifera]	#N/A	0.0504913	0.979128	1.26148		0			-0.00702845		0
gi:110773874	PREDICTED: similar to AU RNA binding protein/enoyl-Coenzyme A hydratase isoform 1 [Apis mellifera]	#N/A	0.885715				0	0.17324				0
gi:110761019	PREDICTED: similar to B52 CG10851-PB, isoform B [Apis mellifera]	#N/A	0.574209		0.500704		0					0
gi:110757434	PREDICTED: similar to c12.2 CG12149-PA isoform 1 [Apis mellifera]	#N/A	0.325697			-0.638618	0	0.883194				0
gi:66517758	PREDICTED: similar to Carbonyl reductase [NADPH] 1 (NADPH-dependent carbonyl reductase 1) [Apis mellifera]	#N/A		0.248453			0			0.51763		0
gi:110749766	PREDICTED: similar to cat eye syndrome chromosome region, candidate 5 isoform 2 precursor isoform 1 [Apis mellifera]	#N/A	0.136742		-0.383531		0					0
gi:110763892	PREDICTED: similar to Cathepsin L precursor (Cysteine proteinase 1) [Apis mellifera]	#N/A	0.2475				0	0.3635				0
gi:110760170	PREDICTED: similar to CG10418-PA [Apis mellifera]	#N/A	0.268712		0.589309		0					0
gi:66500946	PREDICTED: similar to CG11134-PA [Apis mellifera]	#N/A		0.318498			0			-0.21221		0
gi:66547359	PREDICTED: similar to CG11198-PA, isoform A isoform 2 [Apis mellifera]	#N/A		0.445554			0			-0.621736	-0.0560212	0
gi:110749082	PREDICTED: similar to CG11550-PA [Apis mellifera]	#N/A		0.0709456			0					0		1.48785
gi:110761366	PREDICTED: similar to CG11771-PA [Apis mellifera]	#N/A	0.489818				0	0.485257	0.272659			0
gi:66509421	PREDICTED: similar to CG12082-PA [Apis mellifera]	#N/A		0.795593			0			0.103061		0
gi:110759110	PREDICTED: similar to CG12567-PA.3 [Apis mellifera]	#N/A	0.673305			0.153192	0		0.495318			0
gi:66530284	PREDICTED: similar to CG12876-PA [Apis mellifera]	#N/A	0.342027				0	-0.341722				0
gi:110760358	PREDICTED: similar to CG1371-PA [Apis mellifera]	#N/A	0.773507		-0.332312		0	0.331705				0
gi:66519264	PREDICTED: similar to CG14407-PA [Apis mellifera]	#N/A	0.400074		-0.0984792		0					0
gi:110764472	PREDICTED: similar to CG1440-PA [Apis mellifera]	#N/A	0.661353	0.475092		0.279987	0			0.314572	0.266514	0
gi:110757696	PREDICTED: similar to CG1444-PA [Apis mellifera]	#N/A	0.701237		-0.814073		0					0
gi:110763102	PREDICTED: similar to CG1458-PA [Apis mellifera]	#N/A	0.992289		0.00351887		0					0
gi:110766380	PREDICTED: similar to CG14661-PA [Apis mellifera]	#N/A		0.3835			0					0	0.446987
gi:110749732	PREDICTED: similar to CG15040-PA [Apis mellifera]	#N/A		0.0967557			0					0		2.75951
gi:110751382	PREDICTED: similar to CG15828-PB, isoform B [Apis mellifera]	#N/A		0.0543553			0					0	2.33153	2.69846
gi:66547438	PREDICTED: similar to CG16817-PA [Apis mellifera]	#N/A	0.18777	0.935143	0.351593		0		-1.72104			0		-0.0350552
gi:110762227	PREDICTED: similar to CG16996-PA [Apis mellifera]	#N/A		0.231396			0			0.857657		0
gi:66504768	PREDICTED: similar to CG1707-PA [Apis mellifera]	#N/A		0.902852			0			0.0263938		0
gi:110769800	PREDICTED: similar to CG17127-PA [Apis mellifera]	#N/A	0.941446	0.225467	-0.291479		0			0.695632		0
gi:48102233	PREDICTED: similar to CG17233-PA, isoform A [Apis mellifera]	#N/A		0.286801			0			0.555663		0
gi:66515469	PREDICTED: similar to CG17271-PA [Apis mellifera]	#N/A	0.495668				0	-0.227995	0.660805			0
gi:110756391	PREDICTED: similar to CG17560-PA, partial [Apis mellifera]	#N/A	0.787277		-0.213919		0					0
gi:110766107	PREDICTED: similar to CG18143-PA [Apis mellifera]	#N/A		0.907637			0					0	-0.0435496
gi:66507345	PREDICTED: similar to CG1943-PA, isoform A isoform 2 [Apis mellifera]	#N/A		0.105536			0			-0.602303		0
gi:66533783	PREDICTED: similar to CG2021-PA [Apis mellifera]	#N/A	0.276369		0.609251		0					0
gi:66499088	PREDICTED: similar to CG2663-PB, isoform B [Apis mellifera]	#N/A	0.77307				0	0.35201				0
gi:66522154	PREDICTED: similar to CG2811-PA [Apis mellifera]	#N/A	0.252394				0	0.596313				0
gi:48104453	PREDICTED: similar to CG2970-PA isoform 1 [Apis mellifera]	#N/A	0.165151		-0.58494		0					0
gi:66558242	PREDICTED: similar to CG30035-PB, isoform B [Apis mellifera]	#N/A	0.29481				0	0.446925				0
gi:110750670	PREDICTED: similar to CG30045-PA [Apis mellifera]	#N/A		0.49009			0			0.85267		0
gi:110760746	PREDICTED: similar to CG3011-PA [Apis mellifera]	#N/A		0.92504			0			0.0671637	0.426389	0
gi:110757630	PREDICTED: similar to CG3106-PA [Apis mellifera]	#N/A		0.507747			0			0.566041		0
gi:66532760	PREDICTED: similar to CG31373-PA [Apis mellifera]	#N/A	0.649483				0		0.245074			0
gi:66560571	PREDICTED: similar to CG31715-PA [Apis mellifera]	#N/A	0.533762	0.323553	0.592934		0	-0.683594		-0.349852		0
gi:66564518	PREDICTED: similar to CG3195-PA, isoform A [Apis mellifera]	#N/A	0.623082	0.259996	0.370873		0			-0.777485	-0.0182182	0
gi:66525759	PREDICTED: similar to CG32549-PD, isoform D isoform 1 [Apis mellifera]	#N/A		0.70534			0			-0.0981648	0.402313	0
gi:66554962	PREDICTED: similar to CG3305-PA isoform 2 [Apis mellifera]	#N/A	0.055737				0	0.60845	0.1234			0
gi:66501629	PREDICTED: similar to CG33123-PA isoform 1 [Apis mellifera]	#N/A	0.257463	0.722064	0.939642		0			0.158145		0
gi:66514540	PREDICTED: similar to CG3609-PA [Apis mellifera]	#N/A		0.118365			0					0		3.18578
gi:110755727	PREDICTED: similar to CG3884-PB, isoform B [Apis mellifera]	#N/A	0.210881			0.0485078	0	-0.858252				0
gi:110763684	PREDICTED: similar to CG3902-PA [Apis mellifera]	#N/A	0.90506		-0.0653587		0					0
gi:48094929	PREDICTED: similar to CG40410-PA.3 [Apis mellifera]	#N/A		0.228749			0			0.117404		0
gi:66549222	PREDICTED: similar to CG4164-PA [Apis mellifera]	#N/A	0.319907		0.141542	-0.26062	0					0
gi:48097948	PREDICTED: similar to CG4572-PB, isoform B [Apis mellifera]	#N/A		0.713999			0			0.314846		0
gi:110760356	PREDICTED: similar to CG4646-PA [Apis mellifera]	#N/A		0.405374			0			0.150839		0
gi:66504157	PREDICTED: similar to CG4666-PA [Apis mellifera]	#N/A	0.241645		-0.691396		0	0.166462				0
gi:66518223	PREDICTED: similar to CG4769-PA [Apis mellifera]	#N/A	0.643423		-0.522595		0					0
gi:66508562	PREDICTED: similar to CG4802-PA [Apis mellifera]	#N/A		0.73798			0			0.289966		0
gi:110756993	PREDICTED: similar to CG4968-PA [Apis mellifera]	#N/A		0.218989			0			0.280368		0
gi:66534027	PREDICTED: similar to CG5080-PB, isoform B, partial [Apis mellifera]	#N/A		0.094638			0					0		2.02262
gi:110760029	PREDICTED: similar to CG5174-PA, isoform A, partial [Apis mellifera]	#N/A	0.586798		0.406693		0					0
gi:66525147	PREDICTED: similar to CG5510-PA [Apis mellifera]	#N/A	0.0772379		0.475867		0					0
gi:48141571	PREDICTED: similar to CG5567-PA [Apis mellifera]	#N/A		0.790514			0			0.042248		0
gi:66552237	PREDICTED: similar to CG5651-PA, isoform A isoform 1 [Apis mellifera]	#N/A		0.141661			0			-0.154867		0
gi:110757127	PREDICTED: similar to CG5731-PA [Apis mellifera]	#N/A	0.373632				0		0.522905			0
gi:110756139	PREDICTED: similar to CG6133-PA [Apis mellifera]	#N/A		0.173867			0			0.832442		0
gi:66529683	PREDICTED: similar to CG6370-PA [Apis mellifera]	#N/A	0.142502		-1.87665		0					0
gi:66525882	PREDICTED: similar to CG6455-PA, isoform A [Apis mellifera]	#N/A	0.488691		0.377367		0	1.41664				0
gi:48096676	PREDICTED: similar to CG6465-PA [Apis mellifera]	#N/A	0.309625	0.279115			0	-0.409946			-0.482109	0
gi:66563717	PREDICTED: similar to CG6475-PA [Apis mellifera]	#N/A	0.104135				0	0.970108	0.661831			0
gi:66504967	PREDICTED: similar to CG6782-PE, isoform E [Apis mellifera]	#N/A	0.255247			0.03805	0	0.914515				0
gi:110764555	PREDICTED: similar to CG6852-PA [Apis mellifera]	#N/A	0.0644213	0.893217		0.605873	0			0.0314507		0
gi:110756016	PREDICTED: similar to CG7217-PB, isoform B [Apis mellifera]	#N/A	0.694678				0	0.105473	0.247643			0
gi:66513815	PREDICTED: similar to CG7359-PA [Apis mellifera]	#N/A	0.733315		-0.221163		0					0
gi:66534390	PREDICTED: similar to CG7367-PA [Apis mellifera]	#N/A		0.277289			0			1.35472		0
gi:110759210	PREDICTED: similar to CG7433-PA, isoform A isoform 1 [Apis mellifera]	#N/A	0.245862				0	1.31681	-0.0323855			0
gi:110751008	PREDICTED: similar to CG7580-PA [Apis mellifera]	#N/A	0.335907		-1.20616		0					0
gi:66499475	PREDICTED: similar to CG8331-PA [Apis mellifera]	#N/A	0.642176		-0.843057		0					0
gi:110755270	PREDICTED: similar to CG8443-PA [Apis mellifera]	#N/A	0.297321	0.437982	0.332097	0.214846	0			-0.169916	0.091555	0
gi:66543560	PREDICTED: similar to CG8773-PA isoform 1, partial [Apis mellifera]	#N/A		0.353707			0			-0.242854		0
gi:66545573	PREDICTED: similar to CG8773-PA, partial [Apis mellifera]	#N/A		0.189396			0			-0.319074		0
gi:66512887	PREDICTED: similar to CG9391-PA, isoform A [Apis mellifera]	#N/A		0.990295			0			-0.00271383	0.339691	0
gi:110749123	PREDICTED: similar to CG9514-PA [Apis mellifera]	#N/A		0.417773			0					0		1.69508
gi:110749126	PREDICTED: similar to CG9518-PA [Apis mellifera]	#N/A		0.0902947			0					0		1.62625
gi:66564429	PREDICTED: similar to CG9527-PA [Apis mellifera]	#N/A	0.423083				0	0.351727	-0.476993			0
gi:66561608	PREDICTED: similar to CG9535-PA, isoform A [Apis mellifera]	#N/A		0.601555			0			-0.282513		0
gi:66519566	PREDICTED: similar to CG9547-PA [Apis mellifera]	#N/A	0.172592		-1.19267		0		0.99664			0
gi:66550509	PREDICTED: similar to CG9796-PA [Apis mellifera]	#N/A		0.556375			0			-0.407583		0		0.274148
gi:110768448	PREDICTED: similar to cheerio CG3937-PB, isoform B [Apis mellifera]	#N/A		0.27833			0			0.53213		0
gi:66534191	PREDICTED: similar to Chromatin assembly factor 1 subunit CG4236-PA [Apis mellifera]	#N/A	0.119072	0.106056			0	-0.61776	-1.58959	0.281682		0
gi:66551478	PREDICTED: similar to -coatomer protein CG14813-PA isoform 2 [Apis mellifera]	#N/A	0.860318				0	-0.0736966				0
gi:66526642	PREDICTED: similar to -coatomer protein CG1528-PA, isoform A isoform 1 [Apis mellifera]	#N/A	0.374131		-0.956799		0					0
gi:110759577	PREDICTED: similar to Cytochrome b5 (CYTB5) [Apis mellifera]	#N/A	0.258941				0	0.404464	0.738342			0
gi:48095960	PREDICTED: similar to Cytochrome c oxidase polypeptide Va, mitochondrial precursor [Apis mellifera]	#N/A	0.376334			0.725684	0		0.208757			0
gi:66513705	PREDICTED: similar to Delta-aminolevulinic acid dehydratase (Porphobilinogen synthase) (ALADH) [Apis mellifera]	#N/A	0.700967		0.567464		0					0
gi:48097825	PREDICTED: similar to Deoxyuridine 5-triphosphate nucleotidohydrolase (dUTPase) (dUTP pyrophosphatase) (PPAR-interacting protein 4) (PIP4) isoform 1 [Apis mellifera]	#N/A	0.482903	0.222603	0.354178	0.388507	0			1.65408		0
gi:110758819	PREDICTED: similar to Dynein light chain 2, cytoplasmic (8 kDa dynein light chain) [Apis mellifera]	#N/A	0.370746	0.489278		1.21598	0			0.402814		0
gi:66516060	PREDICTED: similar to Eb1 CG3265-PB, isoform B isoform 2 [Apis mellifera]	#N/A	0.464327		0.670308		0					0
gi:48100580	PREDICTED: similar to Ecdysone-induced protein 28/29kD CG7266-PA, isoform A [Apis mellifera]	#N/A	0.316851	0.626619	0.381972		0			0.171115		0
gi:110764149	PREDICTED: similar to Ect3 CG3132-PA [Apis mellifera]	#N/A		0.0881626			0					0		1.1203
gi:110758557	PREDICTED: similar to ecto ADP-ribosylhydrolase [Apis mellifera]	#N/A	0.0685316				0		0.237172			0
gi:110749389	PREDICTED: similar to eIF3-S10 CG9805-PA [Apis mellifera]	#N/A	0.31051	0.949933	0.788099	0.172951	0			-0.0365014		0
gi:110767655	PREDICTED: similar to eIF-5A CG3186-PA, isoform A [Apis mellifera]	#N/A	0.0580743	0.943519	1.69363	0.387469	0			-0.0292951		0
gi:66559524	PREDICTED: similar to Eukaryotic initiation factor 3 p66 subunit CG10161-PB [Apis mellifera]	#N/A		0.320287			0			-0.0633484		0
gi:66532125	PREDICTED: similar to Eukaryotic translation initiation factor 3 subunit 1 (eIF-3 alpha) isoform 1 [Apis mellifera]	#N/A	0.0779747	0.392854	0.900155		0			0.264752	0.248944	0
gi:110757770	PREDICTED: similar to Eukaryotic translation initiation factor 4 gamma 3 (eIF-4-gamma 3) (eIF-4G 3) (eIF4G 3) (eIF-4-gamma II) (eIF4GII) [Apis mellifera]	#N/A	0.351485				0		-0.450023			0
gi:110767333	PREDICTED: similar to Farnesyl pyrophosphate synthase CG12389-PA, partial [Apis mellifera]	#N/A	0.851941		-0.535905	0.936757	0					0
gi:110767467	PREDICTED: similar to Farnesyl pyrophosphate synthase CG12389-PA, partial [Apis mellifera]	#N/A	0.8227		-0.219581		0					0
gi:66524161	PREDICTED: similar to Ferritin 2 light chain homologue CG1469-PA, isoform A [Apis mellifera]	#N/A		0.249544			0					0	1.72542	2.6448
gi:48095068	PREDICTED: similar to Fimbrin CG8649-PA, isoform A [Apis mellifera]	#N/A	0.113409		1.76669		0					0
gi:66558413	PREDICTED: similar to FK506-binding protein 2 CG11001-PA [Apis mellifera]	#N/A	0.5227	0.47555	-0.189756		0	-0.708935		-0.14791		0
gi:110758308	PREDICTED: similar to germinal histone H4 [Apis mellifera]	#N/A		0.124517			0			2.16529		0
gi:66522082	PREDICTED: similar to GMP synthase [glutamine-hydrolyzing] (Glutamine amidotransferase) (GMP synthetase) [Apis mellifera]	#N/A		0.378044			0			0.121294	0.605841	0
gi:66513511	PREDICTED: similar to GTP-binding-protein CG5519-PA [Apis mellifera]	#N/A	0.342885	0.569405	1.03391		0			0.193879		0
gi:110762998	PREDICTED: similar to heterogeneous nuclear ribonucleoprotein U-like 1 [Apis mellifera]	#N/A	0.514314				0	-0.233801				0
gi:66525954	PREDICTED: similar to Hexokinase A CG3001-PA, isoform A [Apis mellifera]	#N/A		0.699566			0			0.219638		0
gi:110751418	PREDICTED: similar to Histidyl-tRNA synthetase CG6335-PA, isoform A isoform 2 [Apis mellifera]	#N/A	0.472713				0	-1.45121				0
gi:110749623	PREDICTED: similar to Histone H2B [Apis mellifera]	#N/A	0.528832		0.397363	-0.185489	0					0
gi:110758324	PREDICTED: similar to hydroxyacylglutathione hydrolase isoform 1 [Apis mellifera]	#N/A	0.596405			0.145966	0	-0.0612088				0
gi:66554330	PREDICTED: similar to hydroxypyruvate isomerase homolog, partial [Apis mellifera]	#N/A		0.41412			0				0.0461622	0		0.151759
gi:66508366	PREDICTED: similar to Inosine-5-monophosphate dehydrogenase (IMP dehydrogenase) (IMPDH) (IMPD) (Protein raspberry) isoform 1 [Apis mellifera]	#N/A		0.788499			0			-0.0261601	0.0574059	0
gi:66548195	PREDICTED: similar to Insulin-degrading enzyme (Insulysin) (Insulinase) (Insulin protease) [Apis mellifera]	#N/A		0.0754375			0			0.361356		0
gi:110750170	PREDICTED: similar to Int6 homologue CG9677-PA [Apis mellifera]	#N/A	0.141705	0.584351	0.648806		0				0.0857486	0
gi:66550870	PREDICTED: similar to Iron regulatory protein 1B CG6342-PA isoform 1 [Apis mellifera]	#N/A		0.444759			0			0.142279		0
gi:110756101	PREDICTED: similar to juvenile hormone acid methyltransferase CG17330-PA [Apis mellifera]	#N/A	0.310319	0.100087		0.539027	0			1.608		0
gi:110758704	PREDICTED: similar to K11B4.1 [Apis mellifera]	#N/A	0.592794		0.341075		0	1.10269				0
gi:110775283	PREDICTED: similar to Laminin A CG10236-PA, partial [Apis mellifera]	#N/A		0.134259			0					0		1.78164
gi:110760993	PREDICTED: similar to LDLa domain containing chitin binding protein 1 CG8756-PC, isoform C isoform 1 [Apis mellifera]	#N/A		0.18507			0			-0.461369		0
gi:110760680	PREDICTED: similar to lethal giant larvae homolog 1 [Apis mellifera]	#N/A	0.587993		0.442776		0					0
gi:66550610	PREDICTED: similar to lingerer CG8715-PD, isoform D [Apis mellifera]	#N/A	0.706062	0.160356		-0.173637	0			-0.239747		0
gi:66531601	PREDICTED: similar to Lipid storage droplet-2 CG9057-PA [Apis mellifera]	#N/A	0.830558	0.470469	0.16453		0			-0.0189547		0
gi:110761066	PREDICTED: similar to Lipoamide acyltransferase component of branched-chain alpha-keto acid dehydrogenase complex, mitochondrial precursor (Dihydrolipoyllysine-residue (2-methylpropanoyl)transferase) (E2) (Dihydrolipoamide branched chain transacylase) (BCKAD ... [Apis mellifera]	#N/A	0.596326		0.665795		0	1.30103				0
gi:66500127	PREDICTED: similar to LRP16 protein isoform 2 [Apis mellifera]	#N/A	0.215164		0.588734		0					0
gi:66505745	PREDICTED: similar to Lysyl-tRNA synthetase CG12141-PA, isoform A [Apis mellifera]	#N/A	0.109703		0.865879		0					0
gi:48098309	PREDICTED: similar to methylcrotonoyl-Coenzyme A carboxylase 2 (beta) [Apis mellifera]	#N/A	0.198357				0	1.0541	1.72554			0
gi:66543736	PREDICTED: similar to mitochondrial ribosomal protein L15 CG5219-PA [Apis mellifera]	#N/A	0.10018		-0.295563	-0.728164	0					0
gi:110770005	PREDICTED: similar to mitochondrial ribosomal protein L39 CG17166-PA [Apis mellifera]	#N/A	0.162761		-0.446418		0		0.188888			0
gi:110756127	PREDICTED: similar to mitochondrial ribosomal protein L4 CG5818-PA [Apis mellifera]	#N/A	0.531243		-0.643509		0	-0.0116576				0
gi:110756679	PREDICTED: similar to mitochondrial ribosomal protein L9 CG31478-PA [Apis mellifera]	#N/A	0.523586		-0.504049		0					0
gi:48101238	PREDICTED: similar to mitochondrial ribosomal protein S10 CG4247-PB, isoform B [Apis mellifera]	#N/A	0.594595				0	0.504019				0
gi:110760377	PREDICTED: similar to mitochondrial ribosomal protein S28 CG5497-PA [Apis mellifera]	#N/A	0.439491		-0.468023		0					0
gi:66504543	PREDICTED: similar to mitochondrial ribosomal protein S29 CG3633-PA isoform 1 [Apis mellifera]	#N/A	0.522978				0	1.57347				0
gi:110751227	PREDICTED: similar to MOCO sulphurase C-terminal domain containing 1 [Apis mellifera]	#N/A	0.160084		-0.805772		0	0.710877				0
gi:110767987	PREDICTED: similar to moleskin CG7935-PA, partial [Apis mellifera]	#N/A		0.902054			0			-0.0418232	0.348602	0
gi:110767535	PREDICTED: similar to Muscle protein 20 CG4696-PA, isoform A [Apis mellifera]	#N/A	0.479155		0.719552		0					0
gi:110759191	PREDICTED: similar to Myosin heavy chain CG17927-PB, isoform B isoform 1 [Apis mellifera]	#N/A	0.284824				0	0.735704				0
gi:110755974	PREDICTED: similar to N-acetylneuraminate pyruvate lyase [Apis mellifera]	#N/A		0.281559			0					0		1.02178
gi:110759146	PREDICTED: similar to NADPH--cytochrome P450 reductase (CPR) (P450R) [Apis mellifera]	#N/A	0.496994		-0.846696		0	-0.171853				0
gi:66514019	PREDICTED: similar to nicalin, partial [Apis mellifera]	#N/A	0.444636		-1.18834		0					0
gi:66551651	PREDICTED: similar to nitrogen fixation cluster-like [Apis mellifera]	#N/A	0.626238				0		0.572056			0
gi:110762816	PREDICTED: similar to n-synaptobrevin CG17248-PA, isoform A isoform 2 [Apis mellifera]	#N/A	0.837943		-0.0887428		0					0
gi:48094542	PREDICTED: similar to NUCB1 CG32190-PA [Apis mellifera]	#N/A	0.341079		-0.161972		0	0.414657				0
gi:48104167	PREDICTED: similar to Nuclear transport factor-2 CG1740-PA [Apis mellifera]	#N/A		0.250471			0			0.38088		0		-0.102245
gi:110749857	PREDICTED: similar to nucleolin [Apis mellifera]	#N/A	0.0751181		0.618909		0					0
gi:66547108	PREDICTED: similar to Oscillin CG6957-PA, isoform A isoform 1 [Apis mellifera]	#N/A	0.0736039	0.731336	0.383603		0	-0.859767		-0.0673594		0
gi:110762904	PREDICTED: similar to PAP associated domain containing 1 [Apis mellifera]	#N/A	0.703989		-0.397001		0		0.202588			0
gi:66566109	PREDICTED: similar to Pdsw CG8844-PA, isoform A [Apis mellifera]	#N/A	0.758134		0.114273		0					0
gi:110760689	PREDICTED: similar to prefoldin subunit 4 [Apis mellifera]	#N/A	0.253769		0.72364		0					0
gi:48102645	PREDICTED: similar to Prefoldin subunit 5 (C-myc-binding protein Mm-1) (Myc modulator 1) (EIG-1) [Apis mellifera]	#N/A		0.602643			0			0.0775141		0
gi:66546020	PREDICTED: similar to Probable 26S proteasome non-ATPase regulatory subunit 3 (26S proteasome subunit S3) (Diphenol oxidase A2 component) (DOX-A2) [Apis mellifera]	#N/A	0.775805			-0.359371	0	-0.587156				0
gi:66565903	PREDICTED: similar to Probable cytochrome P450 6a17 (CYPVIA17) isoform 1, partial [Apis mellifera]	#N/A	0.884111		-0.215745		0					0
gi:48098085	PREDICTED: similar to Probable cytochrome P450 9f2 (CYPIXF2) [Apis mellifera]	#N/A	0.373904				0		1.70921			0
gi:66509800	PREDICTED: similar to Probable glutaminyl-tRNA synthetase (Glutamine--tRNA ligase) (GlnRS) [Apis mellifera]	#N/A	0.864783	0.71396	0.0794706	-0.0507197	0			-0.0912667		0
gi:110767674	PREDICTED: similar to Probable signal peptidase complex subunit 3 (Microsomal signal peptidase 22 kDa subunit) (SPase 22 kDa subunit) (SPC22) [Apis mellifera]	#N/A	0.542331		-1.82576		0					0
gi:110767668	PREDICTED: similar to Programmed cell death protein 8, mitochondrial precursor (Apoptosis-inducing factor) isoform 1 [Apis mellifera]	#N/A	0.722378		-0.396164		0					0
gi:66501185	PREDICTED: similar to Protein Mo25 (dMo25) [Apis mellifera]	#N/A		0.247449			0			0.512508		0
gi:66532645	PREDICTED: similar to Protein NipSnap [Apis mellifera]	#N/A	0.188157				0	0.722832	0.524098			0
gi:110748690	PREDICTED: similar to Protein on ecdysone puffs CG6143-PB, isoform B [Apis mellifera]	#N/A	0.899572		0.183685		0					0
gi:48099870	PREDICTED: similar to Protein translation factor SUI1 homolog [Apis mellifera]	#N/A	0.43312	0.861649	0.928778	0.893794	0			0.0965775		0
gi:66509338	PREDICTED: similar to PRP39 pre-mRNA processing factor 39 homolog [Apis mellifera]	#N/A	0.764111		0.39275		0					0
gi:66538420	PREDICTED: similar to Putative actin-interacting protein 1 (AIP1) [Apis mellifera]	#N/A		0.16756			0			0.534242		0
gi:66515781	PREDICTED: similar to Putative ATP-dependent Clp protease proteolytic subunit, mitochondrial precursor (Endopeptidase Clp) [Apis mellifera]	#N/A	0.158894				0		1.64691			0
gi:110760320	PREDICTED: similar to Pyridoxal kinase (Pyridoxine kinase) [Apis mellifera]	#N/A		0.817312			0					0	0.196917
gi:66555372	PREDICTED: similar to Qm CG17521-PA, isoform A isoform 2 [Apis mellifera]	#N/A	0.715246	0.889895	0.278835		0			0.0466501		0
gi:66546988	PREDICTED: similar to R04B5.5 [Apis mellifera]	#N/A	0.0785982	0.475665		0.667827	0					0	-0.164367	0.374123
gi:66501172	PREDICTED: similar to Rab-protein 2 CG3269-PA [Apis mellifera]	#N/A	0.403997		0.0790312		0	0.167896				0
gi:66522015	PREDICTED: similar to REG CG1591-PA [Apis mellifera]	#N/A	0.314136	0.889136			0	-0.670919		0.0542743	0.379161	0
gi:110767298	PREDICTED: similar to Ribosomal protein L21 CG12775-PA [Apis mellifera]	#N/A	0.795976	0.89286			0	0.71638	-1.39562	0.215389	0.0741205	0
gi:110761627	PREDICTED: similar to Ribosomal protein L24 CG9282-PA [Apis mellifera]	#N/A	0.718401	0.804134	0.453818		0	-0.117714		-0.438401	-0.347148	0
gi:66505721	PREDICTED: similar to Ribosomal protein L27 CG4759-PA isoform 1 [Apis mellifera]	#N/A	0.993638	0.33424	0.0165245		0			-1.03627	-0.10488	0
gi:110762954	PREDICTED: similar to Ribosomal protein L34a CG6090-PA, isoform A [Apis mellifera]	#N/A		0.124449			0				0.120816	0	-1.70007
gi:110757985	PREDICTED: similar to Ribosomal protein S15 CG8332-PA, isoform A [Apis mellifera]	#N/A	0.804244			-0.159396	0					0
gi:110771708	PREDICTED: similar to Ribosomal protein S23 CG8415-PA [Apis mellifera]	#N/A	0.348271	0.927186	-0.441624		0			0.023021	0.534578	0
gi:110756733	PREDICTED: similar to RNA binding motif protein 34 [Apis mellifera]	#N/A	0.191963			-0.172173	0					0
gi:48117538	PREDICTED: similar to Rpn2 CG11888-PA [Apis mellifera]	#N/A	0.986813	0.884663	0.234283		0	-0.165093		0.0490831		0
gi:66522051	PREDICTED: similar to rudimentary CG18572-PA, isoform A isoform 1 [Apis mellifera]	#N/A		0.149587			0				0.332322	0
gi:110763884	PREDICTED: similar to RuvB-like 2 (p47 protein) [Apis mellifera]	#N/A	0.453405	0.62499	0.489706	0.506307	0			0.194714		0
gi:110758166	PREDICTED: similar to sallimus CG1915-PC, isoform C [Apis mellifera]	#N/A	0.912418				0		0.15571			0
gi:48097144	PREDICTED: similar to Signal peptidase complex subunit 2 (Microsomal signal peptidase 25 kDa subunit) (SPase 25 kDa subunit) [Apis mellifera]	#N/A	0.675435				0	0.322186				0
gi:66519153	PREDICTED: similar to Signal peptide protease CG11840-PA [Apis mellifera]	#N/A	0.595619		-0.409662		0					0
gi:66546733	PREDICTED: similar to small glutamine-rich tetratricopeptide repeat (TPR)-containing [Apis mellifera]	#N/A	0.460331		0.45415	-0.0582148	0					0
gi:66549336	PREDICTED: similar to smt3 CG4494-PA isoform 1 [Apis mellifera]	#N/A	0.183355			0.516859	0					0
gi:110756611	PREDICTED: similar to Sodium/potassium-transporting ATPase alpha chain (Sodium pump) (Na+/K+ ATPase) isoform 1 [Apis mellifera]	#N/A	0.323868		-0.738393		0	0.898188				0
gi:110763419	PREDICTED: similar to SP1070 CG9138-PA [Apis mellifera]	#N/A	0.548033		-1.3062		0					0
gi:110759783	PREDICTED: similar to Spectrin beta chain [Apis mellifera]	#N/A		0.99441			0			0.00377134		0
gi:48103506	PREDICTED: similar to thioredoxin-like 2 [Apis mellifera]	#N/A	0.441678	0.352067		0.247876	0			0.515714		0
gi:110759149	PREDICTED: similar to Thor CG8846-PA [Apis mellifera]	#N/A		0.818574			0			-0.149739		0
gi:66513879	PREDICTED: similar to Threonyl-tRNA synthetase CG5353-PA, isoform A isoform 1 [Apis mellifera]	#N/A	0.760816	0.513787		-0.244299	0			0.245437		0
gi:110749829	PREDICTED: similar to Tim10 CG9878-PA, isoform A [Apis mellifera]	#N/A	0.386834				0		1.01138			0
gi:66524360	PREDICTED: similar to Trehalase precursor (Alpha,alpha-trehalase) (Alpha,alpha-trehalose glucohydrolase) [Apis mellifera]	#N/A		0.354758			0					0		0.500427
gi:66500045	PREDICTED: similar to Trip1 CG8882-PA [Apis mellifera]	#N/A	0.345022	0.937815	0.965149		0			0.0216161	0.0442868	0
gi:110765112	PREDICTED: similar to ubiquitin-fold modifier 1 [Apis mellifera]	#N/A	0.637042			0.194574	0					0
gi:66556287	PREDICTED: similar to Vacuolar ATP synthase subunit E (V-ATPase E subunit) (Vacuolar proton pump E subunit) (V-ATPase 28 kDa subunit) [Apis mellifera]	#N/A	0.731894			0.0767123	0					0
gi:110756584	PREDICTED: similar to Vacuolar H+ ATPase 44kD C subunit CG8048-PC, isoform C [Apis mellifera]	#N/A	0.236683		0.203768	0.0916343	0					0
gi:66519229	PREDICTED: similar to Valyl-tRNA synthetase CG4062-PA, isoform A isoform 1 [Apis mellifera]	#N/A		0.94988			0			0.0122397		0
gi:110764584	PREDICTED: similar to Vanin-like protein 1 precursor, partial [Apis mellifera]	#N/A		0.145822			0					0	0.933441
gi:66565092	PREDICTED: similar to vasa intronic gene CG4170-PA, isoform A [Apis mellifera]	#N/A	0.251917			0.519983	0		-1.07935			0
gi:110767269	PREDICTED: similar to Vesicular-fusion protein Nsf1 (N-ethylmaleimide-sensitive fusion protein 1) (NEM-sensitive fusion protein 1) (dNsf-1) (Protein comatose) isoform 1 [Apis mellifera]	#N/A		0.779279			0			0.386191		0
gi:66557640	PREDICTED: similar to vibrator CG5269-PA [Apis mellifera]	#N/A	0.409605	0.21907	0.635318		0	-0.195271		-0.0677263	-0.117087	0
gi:48137874	PREDICTED: similar to yellow-g CG5717-PA [Apis mellifera]	#N/A		0.0546704			0			2.03592		0
gi:110763831	PREDICTED: similar to ypsilon schachtel CG5654-PA [Apis mellifera]	#N/A	0.907952		-0.138108	0.265282	0					0
gi:58585086	transferrin [Apis mellifera]	#N/A		0.104059			0					0		2.33809
gi:94400893	troponin T [Apis mellifera]	#N/A	0.835732		0.225493		0					0

## Sheet: ST2
Protein profiles during honey bee larval development
Supplementary Table 2 - Gene Ontology terms assigned to honey bee larval proteins
#Column 1: Protein accession number (Genbank)
#Column 2: Gene Ontology protein description provided by BLAST2GO
#Column 3: Gene Ontology term id provided by BLAST2GO
#Column 4: Gene Ontology term provided by BLAST2GO
#Column 5: Category of Gene Ontology term provided by BLAST2GO (F, Molecular Function; P, Biological Process; C, Cellular Compartment)
Column 1	Column 2	Column 3	Column 4	Column 5
gi:110768673	serine protease	GO:0016787	hydrolase activity	F
gi:110776210	mitochondrial ribosomal	GO:0003735	structural constituent of ribosome	F
gi:110776864	alpha-aminoadipate aminotransferase	GO:0008483	transaminase activity	F
gi:110776938	fatty acid amide hydrolase 2	GO:0005811	lipid particle	C
gi:110777657	der f 3 allergen precursor	GO:0016787	hydrolase activity	F
gi:48095159	serine protease	GO:0004252	serine-type endopeptidase activity	F
gi:48096664	diazepam binding inhibitor	GO:0000062	acyl-CoA binding	F
gi:48096676	aminoacylase 1	GO:0016787	hydrolase activity	F
gi:48097948	retinoid-inducible serine carboxypeptidase (serine carboxypeptidase	GO:0008233	peptidase activity	F
gi:48098081	probable cytochrome p450 9f2	GO:0005488	binding	F
gi:48101574	retinoid-inducible serine carboxypeptidase (serine carboxypeptidase	GO:0004185	serine carboxypeptidase activity	F
gi:58585076	esterase	GO:0016787	hydrolase activity	F
gi:58585146	arginine kinase	GO:0004054	arginine kinase activity	F
gi:66503776	transketolase	GO:0016740	transferase activity	F
gi:66505007	heat shock protein 4	GO:0051087	chaperone binding	F
gi:66505117	quaking related 54b cg4816-isoform b	GO:0003729	mRNA binding	F
gi:66505984	failed axon connections protein	GO:0007409	axonogenesis	P
gi:66507476	hexokinase a cg3001-isoform a	GO:0016740	transferase activity	F
gi:66508338	nsfl1 cofactor p47	GO:0042052	rhabdomere development	P
gi:66508526	glutamate transporter	GO:0015501	glutamatsodium symporter activity	F
gi:66508906	cg10527-pa isoform 1	GO:0008168	methyltransferase activity	F
gi:66509122	novel protein	GO:0005975	carbohydrate metabolic process	P
gi:66509442	dipeptidylpeptidase 3	GO:0017039	dipeptidyl-peptidase III activity	F
gi:66510285	trehalose-6-phosphate synthase 1	GO:0003825	alpha,alpha-trehalose-phosphate synthase (UDP-forming) activity	F
gi:66510617	mpa3 allergen	GO:0003824	catalytic activity	F
gi:66510755	myelinprotein expression factor	GO:0003729	mRNA binding	F
gi:66511001	hsc-70-interactingprotein	GO:0017078	Hsc70 protein regulator activity	F
gi:66512450	protease m1 zinc metalloprotease	GO:0004177	aminopeptidase activity	F
gi:110748854	abhydrolase domain containing 11	GO:0003824	catalytic activity	F
gi:110748869	mitochondrial ribosomal protein l3	GO:0005762	mitochondrial large ribosomal subunit	C
gi:110751363	transketolase	GO:0016740	transferase activity	F
gi:110755253	fatty acid amide hydrolase 2	GO:0005811	lipid particle	C
gi:110755489	gasp precursor	GO:0008061	chitin binding	F
gi:110755734	cleft lip and palate associated transmembrane protein 1	GO:0016020	membrane	C
gi:110755833	eukaryotic initiation factor 4b protein	GO:0003676	nucleic acid binding	F
gi:110755974	n-acetylneuraminate pyruvate lyase	GO:0003824	catalytic activity	F
gi:110756512	synaptic 2	GO:0016020	membrane	C
gi:110756575	mitochondrial ribosomal protein l54	GO:0003735	structural constituent of ribosome	F
gi:110756705	solute carrier familymember 1	GO:0016020	membrane	C
gi:110756733	rna binding motif protein 34	GO:0003676	nucleic acid binding	F
gi:110756904	nol5 protein	GO:0006364	rRNA processing	P
gi:110756933	coiled-coil-helix-coiled-coil-helix domain containing 4	GO:0015031	protein transport	P
gi:110756993	otuubiquitin aldehyde binding 1	GO:0008233	peptidase activity	F
gi:110757442	mgc131064 protein	GO:0005214	structural constituent of chitin-based cuticle	F
gi:110757651	heat shock protein	GO:0005515	protein binding	F
gi:110758254	protease m1 zinc metalloprotease	GO:0016787	hydrolase activity	F
gi:110758259	protease m1 zinc metalloprotease	GO:0016787	hydrolase activity	F
gi:110759517	mrna splicing factor rna helicase	GO:0005488	binding	F
gi:110759569	beta-hexosaminidase b	GO:0003824	catalytic activity	F
gi:110760134	hypoxia up-regulated 1	GO:0001666	response to hypoxia	P
gi:110760259	temporarily assigned gene name family member (tag-15)	GO:0003700	transcription factor activity	F
gi:110760358	nodal modulator 3	GO:0005488	binding	F
gi:110760377	mitochondrial ribosomal protein s28	GO:0044424	intracellular part	C
gi:110761338	arsenite-resistance protein	GO:0046685	response to arsenic	P
gi:110761366	oligopeptidase a	GO:0016787	hydrolase activity	F
gi:110761561	cytosolic malic enzyme	GO:0004473	malate dehydrogenase (oxaloacetate-decarboxylating) (NADP+) activity	F
gi:110761583	sorting and assembly machinery component 50 homolog	GO:0005743	mitochondrial inner membrane	C
gi:110761968	enolase	GO:0006096	glycolysis	P
gi:110762108	inosine triphosphate pyrophosphatase	GO:0047429	nucleoside-triphosphate diphosphatase activity	F
gi:110762189	secretory carrier membrane protein 1	GO:0016079	synaptic vesicle exocytosis	P
gi:110762376	cytochrome p450 monooxygenase	GO:0046872	metal ion binding	F
gi:110762387	cytochrome p450 monooxygenase	GO:0046872	metal ion binding	F
gi:110763386	aldo-keto reductase	GO:0004032	aldehyde reductase activity	F
gi:110763596	mpa3 allergen	GO:0008233	peptidase activity	F
gi:110763730	glutathione s-transferase	GO:0004364	glutathione transferase activity	F
gi:110764355	kinectin 1	GO:0016020	membrane	C
gi:110764421	neuropeptide y receptor (npy-r) (pr4 receptor)	GO:0004930	G-protein coupled receptor activity	F
gi:110764439	cuticle protein	GO:0005214	structural constituent of chitin-based cuticle	F
gi:110764441	cuticle protein	GO:0005214	structural constituent of chitin-based cuticle	F
gi:110764443	cuticle protein	GO:0042302	structural constituent of cuticle	F
gi:110766777	lethal35di cg13240-isoform a	GO:0007275	multicellular organismal development	P
gi:66517005	apolipoprotein	GO:0005488	binding	F
gi:66517225	mrna turnover 4 homolog	GO:0044424	intracellular part	C
gi:66518230	alcohol dehydrogenase	GO:0008152	metabolic process	P
gi:66519891	dipeptidyl-peptidase	GO:0004274	dipeptidyl-peptidase IV activity	F
gi:66519981	elongation factor ts	GO:0005622	intracellular	C
gi:66524764	proline synthetase co-transcribed homolog	GO:0005737	cytoplasm	C
gi:66525165	swib domain-containing protein 1	GO:0005634	nucleus	C
gi:66526686	mitochondrial ribosomal protein l47	GO:0003735	structural constituent of ribosome	F
gi:66529238	actin binding1c	GO:0015629	actin cytoskeleton	C
gi:66530377	dimeric dihydrodiol dehydrogenase	GO:0008152	metabolic process	P
gi:66531429	cg7920-isoform a isoform 1	GO:0003824	catalytic activity	F
gi:66532645	glioblastoma amplified sequence	GO:0005743	mitochondrial inner membrane	C
gi:66534655	glutathione s-transferase	GO:0016740	transferase activity	F
gi:66536388	apolipoprotein d	GO:0005488	binding	F
gi:66543560	glutamyl aminopeptidase	GO:0008233	peptidase activity	F
gi:66545573	glutamyl aminopeptidase	GO:0008233	peptidase activity	F
gi:66546911	thymus-specific serine protease	GO:0005515	protein binding	F
gi:66550610	lingerer	GO:0007620	copulation	P
gi:66554764	hsp70-interacting protein	GO:0005515	protein binding	F
gi:66555386	translocon-associateddelta subunit	GO:0044464	cell part	C
gi:66558893	cytochrome p450 monooxygenase	GO:0046872	metal ion binding	F
gi:66561608	cg9535-isoform a	GO:0016779	nucleotidyltransferase activity	F
gi:66563613	adenosine kinase	GO:0016301	kinase activity	F
gi:66564326	plasma glutamate carboxypeptidase	GO:0042246	tissue regeneration	P
gi:66565903	cytochrome p450 monooxygenase	GO:0046872	metal ion binding	F
gi:74271822	ribosomal protein s8	GO:0030529	ribonucleoprotein complex	C
gi:94158854	alpha-glucosidase isozyme i	GO:0003824	catalytic activity	F
gi:110766932	lysosomal alpha-mannosidase (mannosidase alpha class 2b member 1)	GO:0005488	binding	F
gi:110766932	lysosomal alpha-mannosidase (mannosidase alpha class 2b member 1)	GO:0004559	alpha-mannosidase activity	F
gi:110766964	alpha-l-plasma	GO:0016798	hydrolase activity, acting on glycosyl bonds	F
gi:110766964	alpha-l-plasma	GO:0008152	metabolic process	P
gi:110768034	nadh-ubiquinone oxidoreductase b8 subunit	GO:0005747	mitochondrial respiratory chain complex I	C
gi:110768034	nadh-ubiquinone oxidoreductase b8 subunit	GO:0003954	NADH dehydrogenase activity	F
gi:110770005	mitochondrial ribosomal protein l39	GO:0009987	cellular process	P
gi:110770005	mitochondrial ribosomal protein l39	GO:0030529	ribonucleoprotein complex	C
gi:110777081	selenium binding protein 1	GO:0008430	selenium binding	F
gi:110777081	selenium binding protein 1	GO:0044464	cell part	C
gi:48094341	calponin transgelin	GO:0005865	striated muscle thin filament	C
gi:48094341	calponin transgelin	GO:0003779	actin binding	F
gi:48094957	cg12628 protein	GO:0005741	mitochondrial outer membrane	C
gi:48094957	cg12628 protein	GO:0004364	glutathione transferase activity	F
gi:48096138	sorbitol dehydrogenase	GO:0046872	metal ion binding	F
gi:48096138	sorbitol dehydrogenase	GO:0003939	L-iditol 2-dehydrogenase activity	F
gi:48097950	zinc carboxypeptidase	GO:0008237	metallopeptidase activity	F
gi:48097950	zinc carboxypeptidase	GO:0004180	carboxypeptidase activity	F
gi:48098241	nadh-ubiquinone oxidoreductase sgdh subunit	GO:0044464	cell part	C
gi:48098241	nadh-ubiquinone oxidoreductase sgdh subunit	GO:0003954	NADH dehydrogenase activity	F
gi:48101238	mitochondrial ribosomal protein s10	GO:0005763	mitochondrial small ribosomal subunit	C
gi:48101238	mitochondrial ribosomal protein s10	GO:0003735	structural constituent of ribosome	F
gi:48104663	activated c kinase 1 receptor	GO:0004872	receptor activity	F
gi:48104663	activated c kinase 1 receptor	GO:0016301	kinase activity	F
gi:48106363	ribosomal protein s10	GO:0044424	intracellular part	C
gi:48106363	ribosomal protein s10	GO:0003735	structural constituent of ribosome	F
gi:48138741	mitochondrial atp synthase f chain	GO:0000276	mitochondrial proton-transporting ATP synthase complex, coupling factor F(o)	C
gi:48138741	mitochondrial atp synthase f chain	GO:0015992	proton transport	P
gi:48140312	juvenile hormone diol kinase	GO:0003924	GTPase activity	F
gi:48140312	juvenile hormone diol kinase	GO:0005509	calcium ion binding	F
gi:58585104	vitellogenin	GO:0005319	lipid transporter activity	F
gi:58585104	vitellogenin	GO:0006869	lipid transport	P
gi:58585148	hexamerin 2 beta	GO:0006810	transport	P
gi:58585148	hexamerin 2 beta	GO:0005344	oxygen transporter activity	F
gi:58585174	hyta_apime hymenoptaecin precursor	GO:0045087	innate immune response	P
gi:58585174	hyta_apime hymenoptaecin precursor	GO:0042742	defense response to bacterium	P
gi:58585184	short-chain dehydrogenase reductase	GO:0016491	oxidoreductase activity	F
gi:58585184	short-chain dehydrogenase reductase	GO:0008152	metabolic process	P
gi:66503969	ero1-like beta	GO:0005783	endoplasmic reticulum	C
gi:66503969	ero1-like beta	GO:0016491	oxidoreductase activity	F
gi:66504222	mitochondrial ribosomal protein l24	GO:0005762	mitochondrial large ribosomal subunit	C
gi:66504222	mitochondrial ribosomal protein l24	GO:0006412	translation	P
gi:66504263	membrane associated progesterone receptor	GO:0044464	cell part	C
gi:66504263	membrane associated progesterone receptor	GO:0005488	binding	F
gi:66508940	complement componentq subcomponent binding protein	GO:0005759	mitochondrial matrix	C
gi:66508940	complement componentq subcomponent binding protein	GO:0005515	protein binding	F
gi:66509338	prp39 pre-mrna processing factor 39 homolog	GO:0005685	snRNP U1	C
gi:66509338	prp39 pre-mrna processing factor 39 homolog	GO:0000381	regulation of alternative nuclear mRNA splicing, via spliceosome	P
gi:66509421	ubiquitin specific peptidase 5 (isopeptidase t)	GO:0016579	protein deubiquitination	P
gi:66509421	ubiquitin specific peptidase 5 (isopeptidase t)	GO:0008581	ubiquitin-specific protease 5 activity	F
gi:66510594	zinc finger rna binding protein	GO:0005622	intracellular	C
gi:66510594	zinc finger rna binding protein	GO:0005488	binding	F
gi:66511547	glucocerebrosidase precursor	GO:0008152	metabolic process	P
gi:66511547	glucocerebrosidase precursor	GO:0003824	catalytic activity	F
gi:66511580	mitochondrial ribosomal protein s30	GO:0044444	cytoplasmic part	C
gi:66511580	mitochondrial ribosomal protein s30	GO:0043229	intracellular organelle	C
gi:66513629	mgc82230 protein	GO:0046872	metal ion binding	F
gi:66513629	mgc82230 protein	GO:0003837	beta-ureidopropionase activity	F
gi:66514019	nicalin	GO:0044464	cell part	C
gi:66514019	nicalin	GO:0009966	regulation of signal transduction	P
gi:66514422	cg1803-isoform c	GO:0005634	nucleus	C
gi:66514422	cg1803-isoform c	GO:0005737	cytoplasm	C
gi:66515350	fatty acid synthase	GO:0004315	3-oxoacyl-[acyl-carrier-protein] synthase activity	F
gi:66515350	fatty acid synthase	GO:0004314	[acyl-carrier-protein] S-malonyltransferase activity	F
gi:110748690	merozoite surface	GO:0003676	nucleic acid binding	F
gi:110748690	merozoite surface	GO:0005622	intracellular	C
gi:110750814	mitochondrial ribosomal protein s9	GO:0005763	mitochondrial small ribosomal subunit	C
gi:110750814	mitochondrial ribosomal protein s9	GO:0003735	structural constituent of ribosome	F
gi:110750855	canopy 2 homolog	GO:0005887	integral to plasma membrane	C
gi:110750855	canopy 2 homolog	GO:0005515	protein binding	F
gi:110750934	glucose-6-phosphate 1-dehydrogenase	GO:0004345	glucose-6-phosphate dehydrogenase activity	F
gi:110750934	glucose-6-phosphate 1-dehydrogenase	GO:0006098	pentose-phosphate shunt	P
gi:110751174	transmembrane protein 33 isoform 2	GO:0005515	protein binding	F
gi:110751174	transmembrane protein 33 isoform 2	GO:0016021	integral to membrane	C
gi:110755053	cg31232-isoform a	GO:0048133	male germ-line stem cell division	P
gi:110755053	cg31232-isoform a	GO:0007179	transforming growth factor beta receptor signaling pathway	P
gi:110755220	mitochondrial translation optimization 1 homolog	GO:0045333	cellular respiration	P
gi:110755220	mitochondrial translation optimization 1 homolog	GO:0005739	mitochondrion	C
gi:110755367	leucine-rich transmembrane	GO:0050896	response to stimulus	P
gi:110755367	leucine-rich transmembrane	GO:0048522	positive regulation of cellular process	P
gi:110755689	low density lipoprotein receptor-related protein associated protein 1	GO:0005515	protein binding	F
gi:110755689	low density lipoprotein receptor-related protein associated protein 1	GO:0016020	membrane	C
gi:110755741	mitochondrial ribosomal protein s31	GO:0005763	mitochondrial small ribosomal subunit	C
gi:110755741	mitochondrial ribosomal protein s31	GO:0003735	structural constituent of ribosome	F
gi:110756016	cg7217-isoform b	GO:0004601	peroxidase activity	F
gi:110756016	cg7217-isoform b	GO:0005739	mitochondrion	C
gi:110756063	nidogen 2	GO:0044421	extracellular region part	C
gi:110756063	nidogen 2	GO:0005488	binding	F
gi:110756487	ilin (drosophila ecm protein) homolog family member (ppn-1)	GO:0009987	cellular process	P
gi:110756487	ilin (drosophila ecm protein) homolog family member (ppn-1)	GO:0007275	multicellular organismal development	P
gi:110756679	mitochondrial ribosomal protein l9	GO:0005762	mitochondrial large ribosomal subunit	C
gi:110756679	mitochondrial ribosomal protein l9	GO:0003735	structural constituent of ribosome	F
gi:110756698	phospholipid-hydroperoxide glutathione peroxidase	GO:0005737	cytoplasm	C
gi:110756698	phospholipid-hydroperoxide glutathione peroxidase	GO:0004601	peroxidase activity	F
gi:110757143	easter cg4920-pa	GO:0004252	serine-type endopeptidase activity	F
gi:110757143	easter cg4920-pa	GO:0044237	cellular metabolic process	P
gi:110757741	seryl-aminoacyl-trna synthetase 2	GO:0009987	cellular process	P
gi:110757741	seryl-aminoacyl-trna synthetase 2	GO:0008152	metabolic process	P
gi:110757903	purine-rich binding protein-alpha	GO:0003697	single-stranded DNA binding	F
gi:110757903	purine-rich binding protein-alpha	GO:0006350	transcription	P
gi:110758538	fatty acid synthase	GO:0005835	fatty acid synthase complex	C
gi:110758538	fatty acid synthase	GO:0004312	fatty-acid synthase activity	F
gi:110759197	cytochrome b5-related cg13279-pa	GO:0005739	mitochondrion	C
gi:110759197	cytochrome b5-related cg13279-pa	GO:0005488	binding	F
gi:110759433	lupus la ribonucleoprotein	GO:0003723	RNA binding	F
gi:110759433	lupus la ribonucleoprotein	GO:0044424	intracellular part	C
gi:110760009	mgc79752 protein	GO:0016491	oxidoreductase activity	F
gi:110760009	mgc79752 protein	GO:0008152	metabolic process	P
gi:110760152	megator cg8274-pa	GO:0044446	intracellular organelle part	C
gi:110760152	megator cg8274-pa	GO:0005634	nucleus	C
gi:110760392	mitochondrial ribosomal	GO:0030529	ribonucleoprotein complex	C
gi:110760392	mitochondrial ribosomal	GO:0005739	mitochondrion	C
gi:110761066	dihydrolipoamide branched chain transacylase e2	GO:0005947	mitochondrial alpha-ketoglutarate dehydrogenase complex	C
gi:110761066	dihydrolipoamide branched chain transacylase e2	GO:0016740	transferase activity	F
gi:110761209	mitochondrial ribosomal protein l49	GO:0003735	structural constituent of ribosome	F
gi:110761209	mitochondrial ribosomal protein l49	GO:0005739	mitochondrion	C
gi:110762160	immediate early response 3 interacting protein 1	GO:0016021	integral to membrane	C
gi:110762160	immediate early response 3 interacting protein 1	GO:0005615	extracellular space	C
gi:110762382	spermidine synthase	GO:0004766	spermidine synthase activity	F
gi:110762382	spermidine synthase	GO:0008295	spermidine biosynthetic process	P
gi:110762764	nuclear autoantigenic sperm protein (histone-binding)	GO:0005515	protein binding	F
gi:110762764	nuclear autoantigenic sperm protein (histone-binding)	GO:0009987	cellular process	P
gi:110762998	heterogeneous nuclear ribonucleoprotein u-like 1	GO:0005634	nucleus	C
gi:110762998	heterogeneous nuclear ribonucleoprotein u-like 1	GO:0003677	DNA binding	F
gi:110763142	signal recognition particle 72kda	GO:0005786	signal recognition particle, endoplasmic reticulum targeting	C
gi:110763142	signal recognition particle 72kda	GO:0008312	7S RNA binding	F
gi:110764244	single-stranded dna-binding protein mssp-1	GO:0003676	nucleic acid binding	F
gi:110764244	single-stranded dna-binding protein mssp-1	GO:0042332	gravitaxis	P
gi:110764555	glutaredoxin 2	GO:0030508	thiol-disulfide exchange intermediate activity	F
gi:110764555	glutaredoxin 2	GO:0006118	electron transport	P
gi:110764579	succinyl-coa synthetase beta chain	GO:0004776	succinate-CoA ligase (GDP-forming) activity	F
gi:110764579	succinyl-coa synthetase beta chain	GO:0006099	tricarboxylic acid cycle	P
gi:110766503	h+lysosomal accessory protein 2	GO:0050789	regulation of biological process	P
gi:110766503	h+lysosomal accessory protein 2	GO:0016020	membrane	C
gi:110766509	transcription factor btf3	GO:0007317	regulation of pole plasm oskar mRNA localization	P
gi:110766509	transcription factor btf3	GO:0005854	nascent polypeptide-associated complex	C
gi:66517490	deoxyribose-phosphate aldolase	GO:0003824	catalytic activity	F
gi:66517490	deoxyribose-phosphate aldolase	GO:0005515	protein binding	F
gi:66517870	stromal cell-derived factor 2-like 1	GO:0005615	extracellular space	C
gi:66517870	stromal cell-derived factor 2-like 1	GO:0005783	endoplasmic reticulum	C
gi:66519683	s-adenosylhomocysteine hydrolase	GO:0006730	one-carbon compound metabolic process	P
gi:66519683	s-adenosylhomocysteine hydrolase	GO:0004013	adenosylhomocysteinase activity	F
gi:66519850	rna pseudouridylate synthase domain containing 2	GO:0008835	diaminohydroxyphosphoribosylaminopyrimidine deaminase activity	F
gi:66519850	rna pseudouridylate synthase domain containing 2	GO:0004730	pseudouridylate synthase activity	F
gi:66522386	tropomyosin 1	GO:0003779	actin binding	F
gi:66522386	tropomyosin 1	GO:0007507	heart development	P
gi:66523706	cg30104-isoform a	GO:0005488	binding	F
gi:66523706	cg30104-isoform a	GO:0016787	hydrolase activity	F
gi:66524108	thioredoxin-like protein	GO:0009055	electron carrier activity	F
gi:66524108	thioredoxin-like protein	GO:0006118	electron transport	P
gi:66524124	carboxypeptidase b1	GO:0008237	metallopeptidase activity	F
gi:66524124	carboxypeptidase b1	GO:0004180	carboxypeptidase activity	F
gi:66524161	ferritin 2 light chain homologue cg1469-isoform a	GO:0008043	ferritin complex	C
gi:66524161	ferritin 2 light chain homologue cg1469-isoform a	GO:0008198	ferrous iron binding	F
gi:66524360	trehalase	GO:0016798	hydrolase activity, acting on glycosyl bonds	F
gi:66524360	trehalase	GO:0008152	metabolic process	P
gi:66525759	5-cytosolic ii	GO:0008253	5'-nucleotidase activity	F
gi:66525759	5-cytosolic ii	GO:0005829	cytosol	C
gi:66525858	fumarylacetoacetate hydrolase domain containing 2a	GO:0046872	metal ion binding	F
gi:66525858	fumarylacetoacetate hydrolase domain containing 2a	GO:0003824	catalytic activity	F
gi:66525954	hexokinase	GO:0016301	kinase activity	F
gi:66525954	hexokinase	GO:0000166	nucleotide binding	F
gi:66529866	40s ribosomal protein s30	GO:0044267	cellular protein metabolic process	P
gi:66529866	40s ribosomal protein s30	GO:0005622	intracellular	C
gi:66530260	cystathionine gamma-lyase	GO:0004123	cystathionine gamma-lyase activity	F
gi:66530260	cystathionine gamma-lyase	GO:0008652	amino acid biosynthetic process	P
gi:66530537	activator of heat shock 90kda protein atpase homolog 1	GO:0051087	chaperone binding	F
gi:66530537	activator of heat shock 90kda protein atpase homolog 1	GO:0001671	ATPase activator activity	F
gi:66532757	3-hydroxyisobutyryl-coenzyme a hydrolase	GO:0016787	hydrolase activity	F
gi:66532757	3-hydroxyisobutyryl-coenzyme a hydrolase	GO:0008152	metabolic process	P
gi:66540009	eukaryotic translation initiation factorsubunit 6 interacting protein	GO:0005515	protein binding	F
gi:66540009	eukaryotic translation initiation factorsubunit 6 interacting protein	GO:0031981	nuclear lumen	C
gi:66546646	phospholipid-hydroperoxide glutathione peroxidase	GO:0004602	glutathione peroxidase activity	F
gi:66546646	phospholipid-hydroperoxide glutathione peroxidase	GO:0006979	response to oxidative stress	P
gi:66546733	small glutamine-rich tetratricopeptide	GO:0005737	cytoplasm	C
gi:66546733	small glutamine-rich tetratricopeptide	GO:0005515	protein binding	F
gi:66546988	zinc-containing alcohol dehydrogenase	GO:0008270	zinc ion binding	F
gi:66546988	zinc-containing alcohol dehydrogenase	GO:0016491	oxidoreductase activity	F
gi:66547108	glucosamine-6-phosphate isomerase	GO:0006044	N-acetylglucosamine metabolic process	P
gi:66547108	glucosamine-6-phosphate isomerase	GO:0004342	glucosamine-6-phosphate deaminase activity	F
gi:66547731	methyltransferase family member 1	GO:0032259	methylation	P
gi:66547731	methyltransferase family member 1	GO:0008168	methyltransferase activity	F
gi:66549222	subfamilymember 11	GO:0005783	endoplasmic reticulum	C
gi:66549222	subfamilymember 11	GO:0005515	protein binding	F
gi:66550553	phosphotriesterase related	GO:0016787	hydrolase activity	F
gi:66550553	phosphotriesterase related	GO:0019637	organophosphate metabolic process	P
gi:66550890	phosphoglyceromutase	GO:0006096	glycolysis	P
gi:66550890	phosphoglyceromutase	GO:0004619	phosphoglycerate mutase activity	F
gi:66553073	mitochondrial ribosomal protein s2	GO:0005763	mitochondrial small ribosomal subunit	C
gi:66553073	mitochondrial ribosomal protein s2	GO:0003735	structural constituent of ribosome	F
gi:66553904	amp dependent ligase	GO:0005324	long-chain fatty acid transporter activity	F
gi:66553904	amp dependent ligase	GO:0005886	plasma membrane	C
gi:66557663	ataxin-2 cg5166-isoform b	GO:0005737	cytoplasm	C
gi:66557663	ataxin-2 cg5166-isoform b	GO:0005515	protein binding	F
gi:66559141	ubiquilin 1	GO:0019900	kinase binding	F
gi:66559141	ubiquilin 1	GO:0048471	perinuclear region of cytoplasm	C
gi:66559541	synaptic vesicle membrane protein vat-1 homolog	GO:0008270	zinc ion binding	F
gi:66559541	synaptic vesicle membrane protein vat-1 homolog	GO:0004024	alcohol dehydrogenase activity, zinc-dependent	F
gi:66564429	acyl-coenzyme a oxidasepristanoyl	GO:0016627	oxidoreductase activity, acting on the CH-CH group of donors	F
gi:66564429	acyl-coenzyme a oxidasepristanoyl	GO:0006631	fatty acid metabolic process	P
gi:66565092	mrna binding protein	GO:0016442	RNA-induced silencing complex	C
gi:66565092	mrna binding protein	GO:0003729	mRNA binding	F
gi:94400901	alpha-glucosidase	GO:0004558	alpha-glucosidase activity	F
gi:94400901	alpha-glucosidase	GO:0006006	glucose metabolic process	P
gi:110767333	farnesyl pyrophosphate synthase cg12389-partial	GO:0004659	prenyltransferase activity	F
gi:110767333	farnesyl pyrophosphate synthase cg12389-partial	GO:0008299	isoprenoid biosynthetic process	P
gi:110767333	farnesyl pyrophosphate synthase cg12389-partial	GO:0008354	germ cell migration	P
gi:110767589	translocase of outer mitochondrial membrane 70 homolog a	GO:0005515	protein binding	F
gi:110767589	translocase of outer mitochondrial membrane 70 homolog a	GO:0019867	outer membrane	C
gi:110767589	translocase of outer mitochondrial membrane 70 homolog a	GO:0005739	mitochondrion	C
gi:110767665	adhesion regulating molecule 1 (110 kda cell membrane glycoprotein)	GO:0043248	proteasome assembly	P
gi:110767665	adhesion regulating molecule 1 (110 kda cell membrane glycoprotein)	GO:0000502	proteasome complex (sensu Eukaryota)	C
gi:110767665	adhesion regulating molecule 1 (110 kda cell membrane glycoprotein)	GO:0008538	proteasome activator activity	F
gi:110767793	dci protein	GO:0005743	mitochondrial inner membrane	C
gi:110767793	dci protein	GO:0004165	dodecenoyl-CoA delta-isomerase activity	F
gi:110767793	dci protein	GO:0006635	fatty acid beta-oxidation	P
gi:110768182	uroporphyrinogen decarboxylase	GO:0005737	cytoplasm	C
gi:110768182	uroporphyrinogen decarboxylase	GO:0006783	heme biosynthetic process	P
gi:110768182	uroporphyrinogen decarboxylase	GO:0004853	uroporphyrinogen decarboxylase activity	F
gi:110768979	annexin ix-a	GO:0003779	actin binding	F
gi:110768979	annexin ix-a	GO:0005509	calcium ion binding	F
gi:110768979	annexin ix-a	GO:0005544	calcium-dependent phospholipid binding	F
gi:110769968	dead (asp-glu-ala-asp) box polypeptide 5	GO:0003676	nucleic acid binding	F
gi:110769968	dead (asp-glu-ala-asp) box polypeptide 5	GO:0005524	ATP binding	F
gi:110769968	dead (asp-glu-ala-asp) box polypeptide 5	GO:0008026	ATP-dependent helicase activity	F
gi:110771708	ribosomal protein s23e	GO:0003735	structural constituent of ribosome	F
gi:110771708	ribosomal protein s23e	GO:0005843	cytosolic small ribosomal subunit (sensu Eukaryota)	C
gi:110771708	ribosomal protein s23e	GO:0006412	translation	P
gi:110777200	prefoldin 1	GO:0006457	protein folding	P
gi:110777200	prefoldin 1	GO:0007049	cell cycle	P
gi:110777200	prefoldin 1	GO:0003700	transcription factor activity	F
gi:48094929	apoptosis-linked protein 2	GO:0046330	positive regulation of JNK cascade	P
gi:48094929	apoptosis-linked protein 2	GO:0006915	apoptosis	P
gi:48094929	apoptosis-linked protein 2	GO:0005509	calcium ion binding	F
gi:48096667	holocytochrome c synthase (cytochrome c heme-lyase)	GO:0005743	mitochondrial inner membrane	C
gi:48096667	holocytochrome c synthase (cytochrome c heme-lyase)	GO:0018063	cytochrome c-heme linkage	P
gi:48096667	holocytochrome c synthase (cytochrome c heme-lyase)	GO:0016829	lyase activity	F
gi:48097144	signal peptidase complex subunit 2 homolog	GO:0008233	peptidase activity	F
gi:48097144	signal peptidase complex subunit 2 homolog	GO:0016021	integral to membrane	C
gi:48097144	signal peptidase complex subunit 2 homolog	GO:0005783	endoplasmic reticulum	C
gi:48097748	isocitrate dehydrogenase	GO:0006099	tricarboxylic acid cycle	P
gi:48097748	isocitrate dehydrogenase	GO:0004449	isocitrate dehydrogenase (NAD+) activity	F
gi:48097748	isocitrate dehydrogenase	GO:0005739	mitochondrion	C
gi:48098427	ribosomal protein l26e	GO:0003735	structural constituent of ribosome	F
gi:48098427	ribosomal protein l26e	GO:0006412	translation	P
gi:48098427	ribosomal protein l26e	GO:0005842	cytosolic large ribosomal subunit (sensu Eukaryota)	C
gi:48098918	ribosomal protein l18	GO:0003735	structural constituent of ribosome	F
gi:48098918	ribosomal protein l18	GO:0006412	translation	P
gi:48098918	ribosomal protein l18	GO:0005842	cytosolic large ribosomal subunit (sensu Eukaryota)	C
gi:48100580	methionine sulfoxide reductase	GO:0035071	salivary gland cell autophagic cell death	P
gi:48100580	methionine sulfoxide reductase	GO:0019538	protein metabolic process	P
gi:48100580	methionine sulfoxide reductase	GO:0008113	peptide-methionine-(S)-S-oxide reductase activity	F
gi:48103506	glutaredoxin 3	GO:0009055	electron carrier activity	F
gi:48103506	glutaredoxin 3	GO:0005515	protein binding	F
gi:48103506	glutaredoxin 3	GO:0006118	electron transport	P
gi:48104167	cg10174 protein	GO:0005622	intracellular	C
gi:48104167	cg10174 protein	GO:0006606	protein import into nucleus	P
gi:48104167	cg10174 protein	GO:0008320	protein transmembrane transporter activity	F
gi:48104453	stomatin-like 2	GO:0005743	mitochondrial inner membrane	C
gi:48104453	stomatin-like 2	GO:0005856	cytoskeleton	C
gi:48104453	stomatin-like 2	GO:0005102	receptor binding	F
gi:48104474	nadh dehydrogenasefe-s protein 6	GO:0006120	mitochondrial electron transport, NADH to ubiquinone	P
gi:48104474	nadh dehydrogenasefe-s protein 6	GO:0008137	NADH dehydrogenase (ubiquinone) activity	F
gi:48104474	nadh dehydrogenasefe-s protein 6	GO:0005747	mitochondrial respiratory chain complex I	C
gi:48104995	thioredoxin-like 5	GO:0006726	eye pigment biosynthetic process	P
gi:48104995	thioredoxin-like 5	GO:0009055	electron carrier activity	F
gi:48104995	thioredoxin-like 5	GO:0006118	electron transport	P
gi:48105285	udp-glucose 4-epimerase	GO:0009225	nucleotide-sugar metabolic process	P
gi:48105285	udp-glucose 4-epimerase	GO:0003978	UDP-glucose 4-epimerase activity	F
gi:48105285	udp-glucose 4-epimerase	GO:0006012	galactose metabolic process	P
gi:48109133	ribosomal protein l35a	GO:0003735	structural constituent of ribosome	F
gi:48109133	ribosomal protein l35a	GO:0006412	translation	P
gi:48109133	ribosomal protein l35a	GO:0005842	cytosolic large ribosomal subunit (sensu Eukaryota)	C
gi:48126476	eukaryotic translation initiation factor 3 subunit 5 epsilon-like protein	GO:0005852	eukaryotic translation initiation factor 3 complex	C
gi:48126476	eukaryotic translation initiation factor 3 subunit 5 epsilon-like protein	GO:0035071	salivary gland cell autophagic cell death	P
gi:48126476	eukaryotic translation initiation factor 3 subunit 5 epsilon-like protein	GO:0003743	translation initiation factor activity	F
gi:48130977	ribosomal protein l18a	GO:0003735	structural constituent of ribosome	F
gi:48130977	ribosomal protein l18a	GO:0006412	translation	P
gi:48130977	ribosomal protein l18a	GO:0005842	cytosolic large ribosomal subunit (sensu Eukaryota)	C
gi:48139121	mitochondrial ribosomal protein l20	GO:0005762	mitochondrial large ribosomal subunit	C
gi:48139121	mitochondrial ribosomal protein l20	GO:0003735	structural constituent of ribosome	F
gi:48139121	mitochondrial ribosomal protein l20	GO:0006412	translation	P
gi:48140499	40s ribosomal protein s19	GO:0005840	ribosome	C
gi:48140499	40s ribosomal protein s19	GO:0003735	structural constituent of ribosome	F
gi:48140499	40s ribosomal protein s19	GO:0006412	translation	P
gi:48142237	ribosomal protein l31	GO:0005840	ribosome	C
gi:48142237	ribosomal protein l31	GO:0003735	structural constituent of ribosome	F
gi:48142237	ribosomal protein l31	GO:0006412	translation	P
gi:58585114	ribosomal protein l32	GO:0005840	ribosome	C
gi:58585114	ribosomal protein l32	GO:0003735	structural constituent of ribosome	F
gi:58585114	ribosomal protein l32	GO:0006412	translation	P
gi:58585164	alpha-glucosidase	GO:0004558	alpha-glucosidase activity	F
gi:58585164	alpha-glucosidase	GO:0005975	carbohydrate metabolic process	P
gi:58585164	alpha-glucosidase	GO:0043169	cation binding	F
gi:58585202	cellular retinoic acid binding protein	GO:0006810	transport	P
gi:58585202	cellular retinoic acid binding protein	GO:0008289	lipid binding	F
gi:58585202	cellular retinoic acid binding protein	GO:0005215	transporter activity	F
gi:58585214	fabp-like protein	GO:0006810	transport	P
gi:58585214	fabp-like protein	GO:0008289	lipid binding	F
gi:58585214	fabp-like protein	GO:0005215	transporter activity	F
gi:62198229	troponin c	GO:0001539	ciliary or flagellar motility	P
gi:62198229	troponin c	GO:0009288	flagellin-based flagellum	C
gi:62198229	troponin c	GO:0005509	calcium ion binding	F
gi:66499088	cg2663-isoform b	GO:0005622	intracellular	C
gi:66499088	cg2663-isoform b	GO:0006810	transport	P
gi:66499088	cg2663-isoform b	GO:0005215	transporter activity	F
gi:66499585	60s ribosomal protein l17	GO:0003735	structural constituent of ribosome	F
gi:66499585	60s ribosomal protein l17	GO:0006412	translation	P
gi:66499585	60s ribosomal protein l17	GO:0005842	cytosolic large ribosomal subunit (sensu Eukaryota)	C
gi:66500174	nucleoplasmin-like protein	GO:0005730	nucleolus	C
gi:66500174	nucleoplasmin-like protein	GO:0005488	binding	F
gi:66500174	nucleoplasmin-like protein	GO:0009987	cellular process	P
gi:66500907	probable mitochondrial 28s ribosomal protein s6 (mrp-s6)	GO:0005763	mitochondrial small ribosomal subunit	C
gi:66500907	probable mitochondrial 28s ribosomal protein s6 (mrp-s6)	GO:0003735	structural constituent of ribosome	F
gi:66500907	probable mitochondrial 28s ribosomal protein s6 (mrp-s6)	GO:0006412	translation	P
gi:66501185	calcium binding protein 39	GO:0005515	protein binding	F
gi:66501185	calcium binding protein 39	GO:0005737	cytoplasm	C
gi:66501185	calcium binding protein 39	GO:0005509	calcium ion binding	F
gi:66501636	arginyl-trna synthetase	GO:0004812	aminoacyl-tRNA ligase activity	F
gi:66501636	arginyl-trna synthetase	GO:0006418	tRNA aminoacylation for protein translation	P
gi:66501636	arginyl-trna synthetase	GO:0000166	nucleotide binding	F
gi:66505329	gcn1 general control of amino-acid synthesis 1-like 1	GO:0005840	ribosome	C
gi:66505329	gcn1 general control of amino-acid synthesis 1-like 1	GO:0005515	protein binding	F
gi:66505329	gcn1 general control of amino-acid synthesis 1-like 1	GO:0008135	translation factor activity, nucleic acid binding	F
gi:66505721	ribosomal protein l27e	GO:0005840	ribosome	C
gi:66505721	ribosomal protein l27e	GO:0003735	structural constituent of ribosome	F
gi:66505721	ribosomal protein l27e	GO:0006412	translation	P
gi:66506314	udp-galactose-4-epimerase	GO:0009225	nucleotide-sugar metabolic process	P
gi:66506314	udp-galactose-4-epimerase	GO:0003978	UDP-glucose 4-epimerase activity	F
gi:66506314	udp-galactose-4-epimerase	GO:0006012	galactose metabolic process	P
gi:66506623	ribosomal protein l15	GO:0003735	structural constituent of ribosome	F
gi:66506623	ribosomal protein l15	GO:0006412	translation	P
gi:66506623	ribosomal protein l15	GO:0005842	cytosolic large ribosomal subunit (sensu Eukaryota)	C
gi:66509654	annexin	GO:0003779	actin binding	F
gi:66509654	annexin	GO:0005509	calcium ion binding	F
gi:66509654	annexin	GO:0005544	calcium-dependent phospholipid binding	F
gi:66509665	bystin	GO:0005737	cytoplasm	C
gi:66509665	bystin	GO:0007155	cell adhesion	P
gi:66509665	bystin	GO:0007565	female pregnancy	P
gi:66510082	mitochondrial ribosomal protein l17	GO:0005762	mitochondrial large ribosomal subunit	C
gi:66510082	mitochondrial ribosomal protein l17	GO:0003735	structural constituent of ribosome	F
gi:66510082	mitochondrial ribosomal protein l17	GO:0006412	translation	P
gi:66510275	methionine-trna synthetase	GO:0005515	protein binding	F
gi:66510275	methionine-trna synthetase	GO:0006431	methionyl-tRNA aminoacylation	P
gi:66510275	methionine-trna synthetase	GO:0004825	methionine-tRNA ligase activity	F
gi:66510403	dendritic cell protein	GO:0005829	cytosol	C
gi:66510403	dendritic cell protein	GO:0005794	Golgi apparatus	C
gi:66510403	dendritic cell protein	GO:0003824	catalytic activity	F
gi:66510448	novel proteinlactase-like	GO:0004553	hydrolase activity, hydrolyzing O-glycosyl compounds	F
gi:66510448	novel proteinlactase-like	GO:0005783	endoplasmic reticulum	C
gi:66510448	novel proteinlactase-like	GO:0008152	metabolic process	P
gi:66510528	fk506-binding protein	GO:0006457	protein folding	P
gi:66510528	fk506-binding protein	GO:0005528	FK506 binding	F
gi:66510528	fk506-binding protein	GO:0005509	calcium ion binding	F
gi:66511507	chitinase	GO:0004553	hydrolase activity, hydrolyzing O-glycosyl compounds	F
gi:66511507	chitinase	GO:0005488	binding	F
gi:66511507	chitinase	GO:0006030	chitin metabolic process	P
gi:66512914	tetratricopeptide repeat domain 1	GO:0006457	protein folding	P
gi:66512914	tetratricopeptide repeat domain 1	GO:0007186	G-protein coupled receptor protein signaling pathway	P
gi:66512914	tetratricopeptide repeat domain 1	GO:0051082	unfolded protein binding	F
gi:66512987	antigen p97 (melanoma associated) identified by monoclonal antibodiesand	GO:0005381	iron ion transmembrane transporter activity	F
gi:66512987	antigen p97 (melanoma associated) identified by monoclonal antibodiesand	GO:0005488	binding	F
gi:66512987	antigen p97 (melanoma associated) identified by monoclonal antibodiesand	GO:0019991	septate junction assembly	P
gi:66513276	ribosomal protein s21	GO:0003735	structural constituent of ribosome	F
gi:66513276	ribosomal protein s21	GO:0005843	cytosolic small ribosomal subunit (sensu Eukaryota)	C
gi:66513276	ribosomal protein s21	GO:0006412	translation	P
gi:66513846	surfeit 4	GO:0016021	integral to membrane	C
gi:66513846	surfeit 4	GO:0005783	endoplasmic reticulum	C
gi:66513846	surfeit 4	GO:0005793	ER-Golgi intermediate compartment	C
gi:66514607	cg8479-isoform a	GO:0008053	mitochondrial fusion	P
gi:66514607	cg8479-isoform a	GO:0016021	integral to membrane	C
gi:66514607	cg8479-isoform a	GO:0000166	nucleotide binding	F
gi:66514614	imaginal disc growth factor	GO:0007444	imaginal disc development	P
gi:66514614	imaginal disc growth factor	GO:0005576	extracellular region	C
gi:66514614	imaginal disc growth factor	GO:0003824	catalytic activity	F
gi:110748820	40s ribosomal protein s17	GO:0005840	ribosome	C
gi:110748820	40s ribosomal protein s17	GO:0003735	structural constituent of ribosome	F
gi:110748820	40s ribosomal protein s17	GO:0006412	translation	P
gi:110750888	malignant t cell amplified sequence 1	GO:0008284	positive regulation of cell proliferation	P
gi:110750888	malignant t cell amplified sequence 1	GO:0003723	RNA binding	F
gi:110750888	malignant t cell amplified sequence 1	GO:0000074	regulation of progression through cell cycle	P
gi:110755270	eukaryotic translation initiation factor 3 subunit (eif-3)	GO:0008152	metabolic process	P
gi:110755270	eukaryotic translation initiation factor 3 subunit (eif-3)	GO:0005852	eukaryotic translation initiation factor 3 complex	C
gi:110755270	eukaryotic translation initiation factor 3 subunit (eif-3)	GO:0003743	translation initiation factor activity	F
gi:110756127	mitochondrial ribosomal protein l4	GO:0005762	mitochondrial large ribosomal subunit	C
gi:110756127	mitochondrial ribosomal protein l4	GO:0003735	structural constituent of ribosome	F
gi:110756127	mitochondrial ribosomal protein l4	GO:0006412	translation	P
gi:110756506	dna-j hsp40	GO:0006457	protein folding	P
gi:110756506	dna-j hsp40	GO:0031072	heat shock protein binding	F
gi:110756506	dna-j hsp40	GO:0051082	unfolded protein binding	F
gi:110756533	dystroglycan 1 (dystrophin-associated glycoprotein 1)	GO:0035088	establishment and/or maintenance of apical/basal cell polarity	P
gi:110756533	dystroglycan 1 (dystrophin-associated glycoprotein 1)	GO:0000003	reproduction	P
gi:110756533	dystroglycan 1 (dystrophin-associated glycoprotein 1)	GO:0032501	multicellular organismal process	P
gi:110756591	subfamilymember 19	GO:0031072	heat shock protein binding	F
gi:110756591	subfamilymember 19	GO:0006886	intracellular protein transport	P
gi:110756591	subfamilymember 19	GO:0016021	integral to membrane	C
gi:110756607	3-hydroxybutyratetypeisoform cra_a	GO:0016491	oxidoreductase activity	F
gi:110756607	3-hydroxybutyratetypeisoform cra_a	GO:0016020	membrane	C
gi:110756607	3-hydroxybutyratetypeisoform cra_a	GO:0005739	mitochondrion	C
gi:110756725	ribosomal protein	GO:0003735	structural constituent of ribosome	F
gi:110756725	ribosomal protein	GO:0005843	cytosolic small ribosomal subunit (sensu Eukaryota)	C
gi:110756725	ribosomal protein	GO:0006412	translation	P
gi:110756783	dihydrolipoamide succinyltransferase component of 2-oxoglutarate dehydrogenase	GO:0004149	dihydrolipoyllysine-residue succinyltransferase activity	F
gi:110756783	dihydrolipoamide succinyltransferase component of 2-oxoglutarate dehydrogenase	GO:0005811	lipid particle	C
gi:110756783	dihydrolipoamide succinyltransferase component of 2-oxoglutarate dehydrogenase	GO:0006099	tricarboxylic acid cycle	P
gi:110757077	importin beta-3	GO:0005829	cytosol	C
gi:110757077	importin beta-3	GO:0008320	protein transmembrane transporter activity	F
gi:110757077	importin beta-3	GO:0005643	nuclear pore	C
gi:110757434	novel protein	GO:0016787	hydrolase activity	F
gi:110757434	novel protein	GO:0005739	mitochondrion	C
gi:110757434	novel protein	GO:0000166	nucleotide binding	F
gi:110757696	steroid dehydrogenase	GO:0030283	3(or 17)beta-hydroxysteroid dehydrogenase activity	F
gi:110757696	steroid dehydrogenase	GO:0016021	integral to membrane	C
gi:110757696	steroid dehydrogenase	GO:0008152	metabolic process	P
gi:110758324	hydroxyacylglutathione hydrolase	GO:0046872	metal ion binding	F
gi:110758324	hydroxyacylglutathione hydrolase	GO:0004416	hydroxyacylglutathione hydrolase activity	F
gi:110758324	hydroxyacylglutathione hydrolase	GO:0007283	spermatogenesis	P
gi:110758361	importin beta-4	GO:0005515	protein binding	F
gi:110758361	importin beta-4	GO:0006886	intracellular protein transport	P
gi:110758361	importin beta-4	GO:0044424	intracellular part	C
gi:110760290	lim domain-binding protein	GO:0043050	pharyngeal pumping	P
gi:110760290	lim domain-binding protein	GO:0008340	determination of adult life span	P
gi:110760290	lim domain-binding protein	GO:0007626	locomotory behavior	P
gi:110760507	alanyl-trna synthetase	GO:0004813	alanine-tRNA ligase activity	F
gi:110760507	alanyl-trna synthetase	GO:0006412	translation	P
gi:110760507	alanyl-trna synthetase	GO:0005739	mitochondrion	C
gi:110760689	prefoldin subunit 4	GO:0007022	chaperonin-mediated tubulin folding	P
gi:110760689	prefoldin subunit 4	GO:0005829	cytosol	C
gi:110760689	prefoldin subunit 4	GO:0051087	chaperone binding	F
gi:110760993	chitin deacetylase 1	GO:0035159	regulation of tube length, open tracheal system	P
gi:110760993	chitin deacetylase 1	GO:0008061	chitin binding	F
gi:110760993	chitin deacetylase 1	GO:0004099	chitin deacetylase activity	F
gi:110761196	ubiquitin-protein ligase	GO:0005488	binding	F
gi:110761196	ubiquitin-protein ligase	GO:0016567	protein ubiquitination	P
gi:110761196	ubiquitin-protein ligase	GO:0004842	ubiquitin-protein ligase activity	F
gi:110761627	ribosomal protein l24e	GO:0003735	structural constituent of ribosome	F
gi:110761627	ribosomal protein l24e	GO:0006412	translation	P
gi:110761627	ribosomal protein l24e	GO:0005842	cytosolic large ribosomal subunit (sensu Eukaryota)	C
gi:110761815	ribosomal protein s26	GO:0003735	structural constituent of ribosome	F
gi:110761815	ribosomal protein s26	GO:0005843	cytosolic small ribosomal subunit (sensu Eukaryota)	C
gi:110761815	ribosomal protein s26	GO:0006412	translation	P
gi:110761874	insulin-like growth factor 2 mrna binding protein 1	GO:0006403	RNA localization	P
gi:110761874	insulin-like growth factor 2 mrna binding protein 1	GO:0030425	dendrite	C
gi:110761874	insulin-like growth factor 2 mrna binding protein 1	GO:0003730	mRNA 3'-UTR binding	F
gi:110761892	eukaryotic translation initiation factor 3 subunit 4	GO:0005852	eukaryotic translation initiation factor 3 complex	C
gi:110761892	eukaryotic translation initiation factor 3 subunit 4	GO:0003743	translation initiation factor activity	F
gi:110761892	eukaryotic translation initiation factor 3 subunit 4	GO:0003729	mRNA binding	F
gi:110762023	obg-like atpase 1	GO:0005515	protein binding	F
gi:110762023	obg-like atpase 1	GO:0005737	cytoplasm	C
gi:110762023	obg-like atpase 1	GO:0005525	GTP binding	F
gi:110762954	ribosomal protein l34	GO:0003735	structural constituent of ribosome	F
gi:110762954	ribosomal protein l34	GO:0006412	translation	P
gi:110762954	ribosomal protein l34	GO:0005842	cytosolic large ribosomal subunit (sensu Eukaryota)	C
gi:110763102	cdgsh iron sulfur domain 2	GO:0043457	regulation of cellular respiration	P
gi:110763102	cdgsh iron sulfur domain 2	GO:0043234	protein complex	C
gi:110763102	cdgsh iron sulfur domain 2	GO:0032473	external side of mitochondrial outer membrane	C
gi:110763187	ribosomal protein l19	GO:0003735	structural constituent of ribosome	F
gi:110763187	ribosomal protein l19	GO:0006412	translation	P
gi:110763187	ribosomal protein l19	GO:0005842	cytosolic large ribosomal subunit (sensu Eukaryota)	C
gi:110763220	mitochondrial ribosomal protein l21	GO:0044444	cytoplasmic part	C
gi:110763220	mitochondrial ribosomal protein l21	GO:0043229	intracellular organelle	C
gi:110763220	mitochondrial ribosomal protein l21	GO:0030529	ribonucleoprotein complex	C
gi:110763281	hydroxymethylglutaryl-coa lyase	GO:0005759	mitochondrial matrix	C
gi:110763281	hydroxymethylglutaryl-coa lyase	GO:0006551	leucine metabolic process	P
gi:110763281	hydroxymethylglutaryl-coa lyase	GO:0016829	lyase activity	F
gi:110763609	mitochondria-associated granulocyte macrophage csf signaling molecule	GO:0005743	mitochondrial inner membrane	C
gi:110763609	mitochondria-associated granulocyte macrophage csf signaling molecule	GO:0002168	instar larval development	P
gi:110763609	mitochondria-associated granulocyte macrophage csf signaling molecule	GO:0015031	protein transport	P
gi:110763684	acyl-coenzyme ashort branched chain	GO:0003995	acyl-CoA dehydrogenase activity	F
gi:110763684	acyl-coenzyme ashort branched chain	GO:0006631	fatty acid metabolic process	P
gi:110763684	acyl-coenzyme ashort branched chain	GO:0005739	mitochondrion	C
gi:110763826	phosphoglycerate kinase	GO:0005737	cytoplasm	C
gi:110763826	phosphoglycerate kinase	GO:0004618	phosphoglycerate kinase activity	F
gi:110763826	phosphoglycerate kinase	GO:0006096	glycolysis	P
gi:110764063	ribosomal protein s7	GO:0005840	ribosome	C
gi:110764063	ribosomal protein s7	GO:0003735	structural constituent of ribosome	F
gi:110764063	ribosomal protein s7	GO:0006412	translation	P
gi:110764140	cg10219 cg10219-pa	GO:0005749	mitochondrial respiratory chain complex II	C
gi:110764140	cg10219 cg10219-pa	GO:0008177	succinate dehydrogenase (ubiquinone) activity	F
gi:110764140	cg10219 cg10219-pa	GO:0000104	succinate dehydrogenase activity	F
gi:110764343	sorting nexin	GO:0009987	cellular process	P
gi:110764343	sorting nexin	GO:0005488	binding	F
gi:110764343	sorting nexin	GO:0006810	transport	P
gi:110764347	e-1 enzyme	GO:0046872	metal ion binding	F
gi:110764347	e-1 enzyme	GO:0008967	phosphoglycolate phosphatase activity	F
gi:110764347	e-1 enzyme	GO:0008652	amino acid biosynthetic process	P
gi:110764475	mitochondrial ribosomal protein l28	GO:0005762	mitochondrial large ribosomal subunit	C
gi:110764475	mitochondrial ribosomal protein l28	GO:0003735	structural constituent of ribosome	F
gi:110764475	mitochondrial ribosomal protein l28	GO:0006412	translation	P
gi:110764629	gdp-mannose pyrophosphorylase b	GO:0009058	biosynthetic process	P
gi:110764629	gdp-mannose pyrophosphorylase b	GO:0016779	nucleotidyltransferase activity	F
gi:110764629	gdp-mannose pyrophosphorylase b	GO:0008415	acyltransferase activity	F
gi:110764683	mitochondrial ribosomal protein l41	GO:0005762	mitochondrial large ribosomal subunit	C
gi:110764683	mitochondrial ribosomal protein l41	GO:0003735	structural constituent of ribosome	F
gi:110764683	mitochondrial ribosomal protein l41	GO:0006412	translation	P
gi:110764817	mitochondrial single-stranded dna-binding protein	GO:0000262	mitochondrial chromosome	C
gi:110764817	mitochondrial single-stranded dna-binding protein	GO:0003697	single-stranded DNA binding	F
gi:110764817	mitochondrial single-stranded dna-binding protein	GO:0000002	mitochondrial genome maintenance	P
gi:110765112	ubiquitin-fold modifier 1	GO:0005737	cytoplasm	C
gi:110765112	ubiquitin-fold modifier 1	GO:0006512	ubiquitin cycle	P
gi:110765112	ubiquitin-fold modifier 1	GO:0005634	nucleus	C
gi:110765226	60s acidic ribosomal protein p2	GO:0003735	structural constituent of ribosome	F
gi:110765226	60s acidic ribosomal protein p2	GO:0005842	cytosolic large ribosomal subunit (sensu Eukaryota)	C
gi:110765226	60s acidic ribosomal protein p2	GO:0006414	translational elongation	P
gi:110765976	bcl2-associated athanogene 2	GO:0051082	unfolded protein binding	F
gi:110765976	bcl2-associated athanogene 2	GO:0007626	locomotory behavior	P
gi:110765976	bcl2-associated athanogene 2	GO:0040002	collagen and cuticulin-based cuticle development	P
gi:110766229	phosphoglucomutase 2	GO:0004615	phosphomannomutase activity	F
gi:110766229	phosphoglucomutase 2	GO:0005975	carbohydrate metabolic process	P
gi:110766229	phosphoglucomutase 2	GO:0046872	metal ion binding	F
gi:110766472	choroideremia-like (rab escort protein 2)	GO:0009987	cellular process	P
gi:110766472	choroideremia-like (rab escort protein 2)	GO:0007600	sensory perception	P
gi:110766472	choroideremia-like (rab escort protein 2)	GO:0032502	developmental process	P
gi:110766532	annexin	GO:0003779	actin binding	F
gi:110766532	annexin	GO:0005509	calcium ion binding	F
gi:110766532	annexin	GO:0005544	calcium-dependent phospholipid binding	F
gi:110766823	40s ribosomal protein s20	GO:0003735	structural constituent of ribosome	F
gi:110766823	40s ribosomal protein s20	GO:0015935	small ribosomal subunit	C
gi:110766823	40s ribosomal protein s20	GO:0006412	translation	P
gi:66517287	oxoglutarate (alpha-ketoglutarate) dehydrogenase	GO:0016624	oxidoreductase activity, acting on the aldehyde or oxo group of donors, disulfide as acceptor	F
gi:66517287	oxoglutarate (alpha-ketoglutarate) dehydrogenase	GO:0009353	mitochondrial oxoglutarate dehydrogenase complex	C
gi:66517287	oxoglutarate (alpha-ketoglutarate) dehydrogenase	GO:0006099	tricarboxylic acid cycle	P
gi:66517291	oxoglutarate (alpha-ketoglutarate) dehydrogenase	GO:0016624	oxidoreductase activity, acting on the aldehyde or oxo group of donors, disulfide as acceptor	F
gi:66517291	oxoglutarate (alpha-ketoglutarate) dehydrogenase	GO:0009353	mitochondrial oxoglutarate dehydrogenase complex	C
gi:66517291	oxoglutarate (alpha-ketoglutarate) dehydrogenase	GO:0006099	tricarboxylic acid cycle	P
gi:66519233	mitochondrial import inner membrane translocase subunit tim44	GO:0006626	protein targeting to mitochondrion	P
gi:66519233	mitochondrial import inner membrane translocase subunit tim44	GO:0015450	P-P-bond-hydrolysis-driven protein transmembrane transporter activity	F
gi:66519233	mitochondrial import inner membrane translocase subunit tim44	GO:0005744	mitochondrial inner membrane presequence translocase complex	C
gi:66519267	26s proteasome non-atpase regulatory subunit 8 (26s proteasome regulatory subunit s14)	GO:0005838	proteasome regulatory particle (sensu Eukaryota)	C
gi:66519267	26s proteasome non-atpase regulatory subunit 8 (26s proteasome regulatory subunit s14)	GO:0009987	cellular process	P
gi:66519267	26s proteasome non-atpase regulatory subunit 8 (26s proteasome regulatory subunit s14)	GO:0005515	protein binding	F
gi:66519842	proteasome subunit beta 7	GO:0005737	cytoplasm	C
gi:66519842	proteasome subunit beta 7	GO:0004175	endopeptidase activity	F
gi:66519842	proteasome subunit beta 7	GO:0043234	protein complex	C
gi:66519946	transmembrane 9 superfamily protein member 4	GO:0006810	transport	P
gi:66519946	transmembrane 9 superfamily protein member 4	GO:0016021	integral to membrane	C
gi:66519946	transmembrane 9 superfamily protein member 4	GO:0005215	transporter activity	F
gi:66521121	sec24 related genemember c	GO:0005515	protein binding	F
gi:66521121	sec24 related genemember c	GO:0030127	COPII vesicle coat	C
gi:66521121	sec24 related genemember c	GO:0006888	ER to Golgi vesicle-mediated transport	P
gi:66521531	ribosomal protein	GO:0003735	structural constituent of ribosome	F
gi:66521531	ribosomal protein	GO:0006412	translation	P
gi:66521531	ribosomal protein	GO:0005842	cytosolic large ribosomal subunit (sensu Eukaryota)	C
gi:66521738	citrate synthase	GO:0005759	mitochondrial matrix	C
gi:66521738	citrate synthase	GO:0004108	citrate (Si)-synthase activity	F
gi:66521738	citrate synthase	GO:0006099	tricarboxylic acid cycle	P
gi:66522405	peroxisomal biogenesis factor 14	GO:0016043	cellular component organization and biogenesis	P
gi:66522405	peroxisomal biogenesis factor 14	GO:0005778	peroxisomal membrane	C
gi:66522405	peroxisomal biogenesis factor 14	GO:0016021	integral to membrane	C
gi:66524917	proteasome 26s non-atpase subunit 4	GO:0042044	fluid transport	P
gi:66524917	proteasome 26s non-atpase subunit 4	GO:0005515	protein binding	F
gi:66524917	proteasome 26s non-atpase subunit 4	GO:0000502	proteasome complex (sensu Eukaryota)	C
gi:66524972	ornithine aminotransferase	GO:0006591	ornithine metabolic process	P
gi:66524972	ornithine aminotransferase	GO:0005759	mitochondrial matrix	C
gi:66524972	ornithine aminotransferase	GO:0004587	ornithine-oxo-acid transaminase activity	F
gi:66525306	dihydroorotate dehydrogenase	GO:0004152	dihydroorotate dehydrogenase activity	F
gi:66525306	dihydroorotate dehydrogenase	GO:0005743	mitochondrial inner membrane	C
gi:66525306	dihydroorotate dehydrogenase	GO:0006207	'de novo' pyrimidine base biosynthetic process	P
gi:66525499	heat shock protein 70	GO:0005524	ATP binding	F
gi:66525499	heat shock protein 70	GO:0006950	response to stress	P
gi:66525499	heat shock protein 70	GO:0005634	nucleus	C
gi:66526431	mitochondrial ribosomal	GO:0005762	mitochondrial large ribosomal subunit	C
gi:66526431	mitochondrial ribosomal	GO:0003735	structural constituent of ribosome	F
gi:66526431	mitochondrial ribosomal	GO:0006412	translation	P
gi:66526748	ribosomal protein l27a	GO:0005840	ribosome	C
gi:66526748	ribosomal protein l27a	GO:0003735	structural constituent of ribosome	F
gi:66526748	ribosomal protein l27a	GO:0006412	translation	P
gi:66526846	atdomain containing 3a	GO:0005743	mitochondrial inner membrane	C
gi:66526846	atdomain containing 3a	GO:0005524	ATP binding	F
gi:66526846	atdomain containing 3a	GO:0017111	nucleoside-triphosphatase activity	F
gi:66529463	atp synthase subunit b	GO:0008553	hydrogen-exporting ATPase activity, phosphorylative mechanism	F
gi:66529463	atp synthase subunit b	GO:0000276	mitochondrial proton-transporting ATP synthase complex, coupling factor F(o)	C
gi:66529463	atp synthase subunit b	GO:0015992	proton transport	P
gi:66529647	catsup protein	GO:0006829	zinc ion transport	P
gi:66529647	catsup protein	GO:0016021	integral to membrane	C
gi:66529647	catsup protein	GO:0005385	zinc ion transmembrane transporter activity	F
gi:66530076	proteasome 26s non-atpase subunit 12	GO:0005515	protein binding	F
gi:66530076	proteasome 26s non-atpase subunit 12	GO:0043161	proteasomal ubiquitin-dependent protein catabolic process	P
gi:66530076	proteasome 26s non-atpase subunit 12	GO:0005838	proteasome regulatory particle (sensu Eukaryota)	C
gi:66530338	phosphoserine aminotransferase	GO:0004648	phosphoserine transaminase activity	F
gi:66530338	phosphoserine aminotransferase	GO:0006564	L-serine biosynthetic process	P
gi:66530338	phosphoserine aminotransferase	GO:0008615	pyridoxine biosynthetic process	P
gi:66530527	annexin	GO:0003779	actin binding	F
gi:66530527	annexin	GO:0005509	calcium ion binding	F
gi:66530527	annexin	GO:0005544	calcium-dependent phospholipid binding	F
gi:66532600	phospholipaseactivating protein	GO:0009987	cellular process	P
gi:66532600	phospholipaseactivating protein	GO:0006954	inflammatory response	P
gi:66532600	phospholipaseactivating protein	GO:0016005	phospholipase A2 activator activity	F
gi:66533098	60s ribosomal protein l10a	GO:0003735	structural constituent of ribosome	F
gi:66533098	60s ribosomal protein l10a	GO:0006412	translation	P
gi:66533098	60s ribosomal protein l10a	GO:0005842	cytosolic large ribosomal subunit (sensu Eukaryota)	C
gi:66533867	phosphomannomutase 2	GO:0009298	GDP-mannose biosynthetic process	P
gi:66533867	phosphomannomutase 2	GO:0004615	phosphomannomutase activity	F
gi:66533867	phosphomannomutase 2	GO:0006487	protein amino acid N-linked glycosylation	P
gi:66535270	3-oxoacidtransferase 1	GO:0046950	ketone body metabolic process	P
gi:66535270	3-oxoacidtransferase 1	GO:0005739	mitochondrion	C
gi:66535270	3-oxoacidtransferase 1	GO:0008260	3-oxoacid CoA-transferase activity	F
gi:66536233	ugp	GO:0006011	UDP-glucose metabolic process	P
gi:66536233	ugp	GO:0003983	UTglucose-1-phosphate uridylyltransferase activity	F
gi:66536233	ugp	GO:0006355	regulation of transcription, DNA-dependent	P
gi:66537940	heat shock cognate 70 protein	GO:0005524	ATP binding	F
gi:66537940	heat shock cognate 70 protein	GO:0006950	response to stress	P
gi:66537940	heat shock cognate 70 protein	GO:0005634	nucleus	C
gi:66540013	developmentally regulated gtp binding protein 2	GO:0005737	cytoplasm	C
gi:66540013	developmentally regulated gtp binding protein 2	GO:0007165	signal transduction	P
gi:66540013	developmentally regulated gtp binding protein 2	GO:0005525	GTP binding	F
gi:66543659	ribosomal protein l30	GO:0005840	ribosome	C
gi:66543659	ribosomal protein l30	GO:0003735	structural constituent of ribosome	F
gi:66543659	ribosomal protein l30	GO:0006412	translation	P
gi:66543736	mitochondrial ribosomal protein l15	GO:0005762	mitochondrial large ribosomal subunit	C
gi:66543736	mitochondrial ribosomal protein l15	GO:0003735	structural constituent of ribosome	F
gi:66543736	mitochondrial ribosomal protein l15	GO:0006412	translation	P
gi:66543950	yod1 otu deubiquinating enzyme 1 homolog	GO:0006519	amino acid and derivative metabolic process	P
gi:66543950	yod1 otu deubiquinating enzyme 1 homolog	GO:0005488	binding	F
gi:66543950	yod1 otu deubiquinating enzyme 1 homolog	GO:0016289	CoA hydrolase activity	F
gi:66544546	rad23 homolog a	GO:0005515	protein binding	F
gi:66544546	rad23 homolog a	GO:0003697	single-stranded DNA binding	F
gi:66544546	rad23 homolog a	GO:0006289	nucleotide-excision repair	P
gi:66545342	transmembrane emp24 protein transport domain containing 7	GO:0016020	membrane	C
gi:66545342	transmembrane emp24 protein transport domain containing 7	GO:0030135	coated vesicle	C
gi:66545342	transmembrane emp24 protein transport domain containing 7	GO:0030133	transport vesicle	C
gi:66546799	60s acidic ribosomal protein p1	GO:0003735	structural constituent of ribosome	F
gi:66546799	60s acidic ribosomal protein p1	GO:0005842	cytosolic large ribosomal subunit (sensu Eukaryota)	C
gi:66546799	60s acidic ribosomal protein p1	GO:0006414	translational elongation	P
gi:66546970	male sterility domain containing 2	GO:0050062	long-chain-fatty-acyl-CoA reductase activity	F
gi:66546970	male sterility domain containing 2	GO:0010025	wax biosynthetic process	P
gi:66546970	male sterility domain containing 2	GO:0005777	peroxisome	C
gi:66547340	40s ribosomal protein s3a	GO:0005840	ribosome	C
gi:66547340	40s ribosomal protein s3a	GO:0003735	structural constituent of ribosome	F
gi:66547340	40s ribosomal protein s3a	GO:0006412	translation	P
gi:66547438	prostaglandin e synthase 3	GO:0006633	fatty acid biosynthetic process	P
gi:66547438	prostaglandin e synthase 3	GO:0044446	intracellular organelle part	C
gi:66547438	prostaglandin e synthase 3	GO:0016853	isomerase activity	F
gi:66548338	40s ribosomal protein s12	GO:0003735	structural constituent of ribosome	F
gi:66548338	40s ribosomal protein s12	GO:0005843	cytosolic small ribosomal subunit (sensu Eukaryota)	C
gi:66548338	40s ribosomal protein s12	GO:0006412	translation	P
gi:66550524	mitochondrial ribosomal protein l45	GO:0003735	structural constituent of ribosome	F
gi:66550524	mitochondrial ribosomal protein l45	GO:0006412	translation	P
gi:66550524	mitochondrial ribosomal protein l45	GO:0005739	mitochondrion	C
gi:66551272	alcoholironisoform cra_b	GO:0008152	metabolic process	P
gi:66551272	alcoholironisoform cra_b	GO:0016491	oxidoreductase activity	F
gi:66551272	alcoholironisoform cra_b	GO:0005506	iron ion binding	F
gi:66552169	ribosomal protein l28	GO:0003735	structural constituent of ribosome	F
gi:66552169	ribosomal protein l28	GO:0006412	translation	P
gi:66552169	ribosomal protein l28	GO:0005842	cytosolic large ribosomal subunit (sensu Eukaryota)	C
gi:66554962	lysosomal membrane glycoprotein a	GO:0044425	membrane part	C
gi:66554962	lysosomal membrane glycoprotein a	GO:0005770	late endosome	C
gi:66554962	lysosomal membrane glycoprotein a	GO:0005886	plasma membrane	C
gi:66555372	qm protein	GO:0005840	ribosome	C
gi:66555372	qm protein	GO:0003735	structural constituent of ribosome	F
gi:66555372	qm protein	GO:0006412	translation	P
gi:66557994	cytochrome c oxidase subunit iv	GO:0006123	mitochondrial electron transport, cytochrome c to oxygen	P
gi:66557994	cytochrome c oxidase subunit iv	GO:0005751	mitochondrial respiratory chain complex IV	C
gi:66557994	cytochrome c oxidase subunit iv	GO:0004129	cytochrome-c oxidase activity	F
gi:66558242	trehalose transporter1	GO:0016021	integral to membrane	C
gi:66558242	trehalose transporter1	GO:0005355	glucose transmembrane transporter activity	F
gi:66558242	trehalose transporter1	GO:0006810	transport	P
gi:66558612	juvenile hormone epoxide hydrolase	GO:0006719	juvenile hormone catabolic process	P
gi:66558612	juvenile hormone epoxide hydrolase	GO:0044464	cell part	C
gi:66558612	juvenile hormone epoxide hydrolase	GO:0008096	juvenile hormone epoxide hydrolase activity	F
gi:66559019	carboxypeptidase a-like	GO:0005615	extracellular space	C
gi:66559019	carboxypeptidase a-like	GO:0007586	digestion	P
gi:66559019	carboxypeptidase a-like	GO:0008233	peptidase activity	F
gi:66559208	ribosomal protein l6	GO:0005840	ribosome	C
gi:66559208	ribosomal protein l6	GO:0003735	structural constituent of ribosome	F
gi:66559208	ribosomal protein l6	GO:0006412	translation	P
gi:66559364	calsyntenin 1	GO:0005488	binding	F
gi:66559364	calsyntenin 1	GO:0009987	cellular process	P
gi:66559364	calsyntenin 1	GO:0016021	integral to membrane	C
gi:66561258	cytokine induced protein 29 kda	GO:0005488	binding	F
gi:66561258	cytokine induced protein 29 kda	GO:0044237	cellular metabolic process	P
gi:66561258	cytokine induced protein 29 kda	GO:0044238	primary metabolic process	P
gi:66563109	esterase d formylglutathione hydrolase	GO:0016023	cytoplasmic membrane-bound vesicle	C
gi:66563109	esterase d formylglutathione hydrolase	GO:0018738	S-formylglutathione hydrolase activity	F
gi:66563109	esterase d formylglutathione hydrolase	GO:0004091	carboxylesterase activity	F
gi:66563168	alanine aminotransferase	GO:0006520	amino acid metabolic process	P
gi:66563168	alanine aminotransferase	GO:0009058	biosynthetic process	P
gi:66563168	alanine aminotransferase	GO:0008483	transaminase activity	F
gi:66564402	calcyclin binding protein	GO:0005515	protein binding	F
gi:66564402	calcyclin binding protein	GO:0006512	ubiquitin cycle	P
gi:66564402	calcyclin binding protein	GO:0005634	nucleus	C
gi:66565444	60s ribosomal protein l9	GO:0003735	structural constituent of ribosome	F
gi:66565444	60s ribosomal protein l9	GO:0006412	translation	P
gi:66565444	60s ribosomal protein l9	GO:0005842	cytosolic large ribosomal subunit (sensu Eukaryota)	C
gi:66566113	ribosomal protein l3	GO:0003735	structural constituent of ribosome	F
gi:66566113	ribosomal protein l3	GO:0006412	translation	P
gi:66566113	ribosomal protein l3	GO:0005842	cytosolic large ribosomal subunit (sensu Eukaryota)	C
gi:66566395	ciboulot cg4944-isoform b	GO:0005829	cytosol	C
gi:66566395	ciboulot cg4944-isoform b	GO:0035193	larval central nervous system remodeling	P
gi:66566395	ciboulot cg4944-isoform b	GO:0003785	actin monomer binding	F
gi:110767276	mitochondrial isoleucine trna synthetase	GO:0005737	cytoplasm	C
gi:110767276	mitochondrial isoleucine trna synthetase	GO:0016874	ligase activity	F
gi:110767276	mitochondrial isoleucine trna synthetase	GO:0005488	binding	F
gi:110767276	mitochondrial isoleucine trna synthetase	GO:0006412	translation	P
gi:110767298	ribosomal protein l21	GO:0003735	structural constituent of ribosome	F
gi:110767298	ribosomal protein l21	GO:0005811	lipid particle	C
gi:110767298	ribosomal protein l21	GO:0006412	translation	P
gi:110767298	ribosomal protein l21	GO:0005842	cytosolic large ribosomal subunit (sensu Eukaryota)	C
gi:110767467	farnesyl pyrophosphate synthase cg12389-partial	GO:0045337	farnesyl diphosphate biosynthetic process	P
gi:110767467	farnesyl pyrophosphate synthase cg12389-partial	GO:0004337	geranyltranstransferase activity	F
gi:110767467	farnesyl pyrophosphate synthase cg12389-partial	GO:0008354	germ cell migration	P
gi:110767467	farnesyl pyrophosphate synthase cg12389-partial	GO:0004161	dimethylallyltranstransferase activity	F
gi:110767481	methylcrotonoyl-coenzyme a carboxylase 1	GO:0016874	ligase activity	F
gi:110767481	methylcrotonoyl-coenzyme a carboxylase 1	GO:0005488	binding	F
gi:110767481	methylcrotonoyl-coenzyme a carboxylase 1	GO:0005759	mitochondrial matrix	C
gi:110767481	methylcrotonoyl-coenzyme a carboxylase 1	GO:0006551	leucine metabolic process	P
gi:110767655	eukaryotic translation initiation factor 5a	GO:0006413	translational initiation	P
gi:110767655	eukaryotic translation initiation factor 5a	GO:0035071	salivary gland cell autophagic cell death	P
gi:110767655	eukaryotic translation initiation factor 5a	GO:0003743	translation initiation factor activity	F
gi:110767655	eukaryotic translation initiation factor 5a	GO:0005829	cytosol	C
gi:110768336	ribosomal protein l11	GO:0003735	structural constituent of ribosome	F
gi:110768336	ribosomal protein l11	GO:0005515	protein binding	F
gi:110768336	ribosomal protein l11	GO:0006412	translation	P
gi:110768336	ribosomal protein l11	GO:0005842	cytosolic large ribosomal subunit (sensu Eukaryota)	C
gi:110768799	saccharopine dehydrogenase	GO:0004601	peroxidase activity	F
gi:110768799	saccharopine dehydrogenase	GO:0005739	mitochondrion	C
gi:110768799	saccharopine dehydrogenase	GO:0047131	saccharopine dehydrogenase (NAD+, L-glutamate-forming) activity	F
gi:110768799	saccharopine dehydrogenase	GO:0006979	response to oxidative stress	P
gi:110769981	farnesyl pyrophosphate synthase cg12389-partial	GO:0045337	farnesyl diphosphate biosynthetic process	P
gi:110769981	farnesyl pyrophosphate synthase cg12389-partial	GO:0004337	geranyltranstransferase activity	F
gi:110769981	farnesyl pyrophosphate synthase cg12389-partial	GO:0008354	germ cell migration	P
gi:110769981	farnesyl pyrophosphate synthase cg12389-partial	GO:0004161	dimethylallyltranstransferase activity	F
gi:110770107	rna-binding protein	GO:0003729	mRNA binding	F
gi:110770107	rna-binding protein	GO:0006376	mRNA splice site selection	P
gi:110770107	rna-binding protein	GO:0005681	spliceosome	C
gi:110770107	rna-binding protein	GO:0005515	protein binding	F
gi:110770725	pyruvate carboxylase	GO:0016874	ligase activity	F
gi:110770725	pyruvate carboxylase	GO:0005524	ATP binding	F
gi:110770725	pyruvate carboxylase	GO:0008152	metabolic process	P
gi:110770725	pyruvate carboxylase	GO:0009374	biotin binding	F
gi:110772145	atph+mitochondrial f0subunit g	GO:0015078	hydrogen ion transmembrane transporter activity	F
gi:110772145	atph+mitochondrial f0subunit g	GO:0000276	mitochondrial proton-transporting ATP synthase complex, coupling factor F(o)	C
gi:110772145	atph+mitochondrial f0subunit g	GO:0005515	protein binding	F
gi:110772145	atph+mitochondrial f0subunit g	GO:0015992	proton transport	P
gi:110773874	au rna binding protein enoyl-coenzyme a hydratase	GO:0003723	RNA binding	F
gi:110773874	au rna binding protein enoyl-coenzyme a hydratase	GO:0000288	mRNA catabolic process, deadenylation-dependent decay	P
gi:110773874	au rna binding protein enoyl-coenzyme a hydratase	GO:0005739	mitochondrion	C
gi:110773874	au rna binding protein enoyl-coenzyme a hydratase	GO:0004300	enoyl-CoA hydratase activity	F
gi:110775300	zincste24 homolog	GO:0006998	nuclear membrane organization and biogenesis	P
gi:110775300	zincste24 homolog	GO:0004222	metalloendopeptidase activity	F
gi:110775300	zincste24 homolog	GO:0030327	prenylated protein catabolic process	P
gi:110775300	zincste24 homolog	GO:0044464	cell part	C
gi:110775909	aspartate aminotransferase	GO:0006537	glutamate biosynthetic process	P
gi:110775909	aspartate aminotransferase	GO:0005759	mitochondrial matrix	C
gi:110775909	aspartate aminotransferase	GO:0006531	aspartate metabolic process	P
gi:110775909	aspartate aminotransferase	GO:0004069	aspartate transaminase activity	F
gi:110777303	reticulon 1	GO:0030176	integral to endoplasmic reticulum membrane	C
gi:110777303	reticulon 1	GO:0030182	neuron differentiation	P
gi:110777303	reticulon 1	GO:0004871	signal transducer activity	F
gi:110777303	reticulon 1	GO:0007165	signal transduction	P
gi:48095625	ribosomal protein s24	GO:0003735	structural constituent of ribosome	F
gi:48095625	ribosomal protein s24	GO:0005843	cytosolic small ribosomal subunit (sensu Eukaryota)	C
gi:48095625	ribosomal protein s24	GO:0006412	translation	P
gi:48095625	ribosomal protein s24	GO:0000166	nucleotide binding	F
gi:48095960	mitochondrial cytochrome c oxidase subunit 5a	GO:0006123	mitochondrial electron transport, cytochrome c to oxygen	P
gi:48095960	mitochondrial cytochrome c oxidase subunit 5a	GO:0005811	lipid particle	C
gi:48095960	mitochondrial cytochrome c oxidase subunit 5a	GO:0005751	mitochondrial respiratory chain complex IV	C
gi:48095960	mitochondrial cytochrome c oxidase subunit 5a	GO:0004129	cytochrome-c oxidase activity	F
gi:48096956	cg11334-isoform b	GO:0005851	eukaryotic translation initiation factor 2B complex	C
gi:48096956	cg11334-isoform b	GO:0042802	identical protein binding	F
gi:48096956	cg11334-isoform b	GO:0044249	cellular biosynthetic process	P
gi:48096956	cg11334-isoform b	GO:0003743	translation initiation factor activity	F
gi:48098315	mitochondrial f0 atp synthase d	GO:0008553	hydrogen-exporting ATPase activity, phosphorylative mechanism	F
gi:48098315	mitochondrial f0 atp synthase d	GO:0000276	mitochondrial proton-transporting ATP synthase complex, coupling factor F(o)	C
gi:48098315	mitochondrial f0 atp synthase d	GO:0005811	lipid particle	C
gi:48098315	mitochondrial f0 atp synthase d	GO:0015992	proton transport	P
gi:48099870	eukaryotic translation initiation factor 1	GO:0005737	cytoplasm	C
gi:48099870	eukaryotic translation initiation factor 1	GO:0006446	regulation of translational initiation	P
gi:48099870	eukaryotic translation initiation factor 1	GO:0006950	response to stress	P
gi:48099870	eukaryotic translation initiation factor 1	GO:0003743	translation initiation factor activity	F
gi:48100320	proteasomebeta type 4	GO:0005737	cytoplasm	C
gi:48100320	proteasomebeta type 4	GO:0004175	endopeptidase activity	F
gi:48100320	proteasomebeta type 4	GO:0043234	protein complex	C
gi:48100320	proteasomebeta type 4	GO:0005634	nucleus	C
gi:48101950	ribosomal protein s9	GO:0003735	structural constituent of ribosome	F
gi:48101950	ribosomal protein s9	GO:0005843	cytosolic small ribosomal subunit (sensu Eukaryota)	C
gi:48101950	ribosomal protein s9	GO:0006412	translation	P
gi:48101950	ribosomal protein s9	GO:0019843	rRNA binding	F
gi:48102645	prefoldin 5	GO:0005737	cytoplasm	C
gi:48102645	prefoldin 5	GO:0003714	transcription corepressor activity	F
gi:48102645	prefoldin 5	GO:0005634	nucleus	C
gi:48102645	prefoldin 5	GO:0006355	regulation of transcription, DNA-dependent	P
gi:48104369	short-chain dehydrogenase	GO:0042574	retinal metabolic process	P
gi:48104369	short-chain dehydrogenase	GO:0005777	peroxisome	C
gi:48104369	short-chain dehydrogenase	GO:0004090	carbonyl reductase (NADPH) activity	F
gi:48104369	short-chain dehydrogenase	GO:0001758	retinal dehydrogenase activity	F
gi:48105889	ribosomal protein l7a	GO:0005840	ribosome	C
gi:48105889	ribosomal protein l7a	GO:0003735	structural constituent of ribosome	F
gi:48105889	ribosomal protein l7a	GO:0006412	translation	P
gi:48105889	ribosomal protein l7a	GO:0042254	ribosome biogenesis and assembly	P
gi:48107260	nadh dehydrogenase1 beta22kda	GO:0006120	mitochondrial electron transport, NADH to ubiquinone	P
gi:48107260	nadh dehydrogenase1 beta22kda	GO:0007605	sensory perception of sound	P
gi:48107260	nadh dehydrogenase1 beta22kda	GO:0008137	NADH dehydrogenase (ubiquinone) activity	F
gi:48107260	nadh dehydrogenase1 beta22kda	GO:0005747	mitochondrial respiratory chain complex I	C
gi:48129806	mslc9a3r2 e3karp sip-1 tka-1 octs2	GO:0006461	protein complex assembly	P
gi:48129806	mslc9a3r2 e3karp sip-1 tka-1 octs2	GO:0016324	apical plasma membrane	C
gi:48129806	mslc9a3r2 e3karp sip-1 tka-1 octs2	GO:0008022	protein C-terminus binding	F
gi:48129806	mslc9a3r2 e3karp sip-1 tka-1 octs2	GO:0005634	nucleus	C
gi:48141273	3-hydroxy-3-methylglutaryl-coenzyme a synthase 1	GO:0006084	acetyl-CoA metabolic process	P
gi:48141273	3-hydroxy-3-methylglutaryl-coenzyme a synthase 1	GO:0008299	isoprenoid biosynthetic process	P
gi:48141273	3-hydroxy-3-methylglutaryl-coenzyme a synthase 1	GO:0004421	hydroxymethylglutaryl-CoA synthase activity	F
gi:48141273	3-hydroxy-3-methylglutaryl-coenzyme a synthase 1	GO:0016126	sterol biosynthetic process	P
gi:48141539	mitochondrial import inner membrane translocase subunit tim17	GO:0006626	protein targeting to mitochondrion	P
gi:48141539	mitochondrial import inner membrane translocase subunit tim17	GO:0015450	P-P-bond-hydrolysis-driven protein transmembrane transporter activity	F
gi:48141539	mitochondrial import inner membrane translocase subunit tim17	GO:0005744	mitochondrial inner membrane presequence translocase complex	C
gi:48141539	mitochondrial import inner membrane translocase subunit tim17	GO:0016021	integral to membrane	C
gi:48142692	glyceraldehyde 3 phosphate dehydrogenase 2	GO:0051287	NAD binding	F
gi:48142692	glyceraldehyde 3 phosphate dehydrogenase 2	GO:0005811	lipid particle	C
gi:48142692	glyceraldehyde 3 phosphate dehydrogenase 2	GO:0006096	glycolysis	P
gi:48142692	glyceraldehyde 3 phosphate dehydrogenase 2	GO:0004365	glyceraldehyde-3-phosphate dehydrogenase (phosphorylating) activity	F
gi:58585086	transferrin	GO:0006879	cellular iron ion homeostasis	P
gi:58585086	transferrin	GO:0008199	ferric iron binding	F
gi:58585086	transferrin	GO:0005576	extracellular region	C
gi:58585086	transferrin	GO:0006826	iron ion transport	P
gi:58585170	major royal jelly protein 3	GO:0050832	defense response to fungus	P
gi:58585170	major royal jelly protein 3	GO:0005576	extracellular region	C
gi:58585170	major royal jelly protein 3	GO:0050830	defense response to Gram-positive bacterium	P
gi:58585170	major royal jelly protein 3	GO:0050829	defense response to Gram-negative bacterium	P
gi:58585176	defensin precursor	GO:0050832	defense response to fungus	P
gi:58585176	defensin precursor	GO:0045087	innate immune response	P
gi:58585176	defensin precursor	GO:0042742	defense response to bacterium	P
gi:58585176	defensin precursor	GO:0006805	xenobiotic metabolic process	P
gi:66499293	phosphoglucose isomerase	GO:0005737	cytoplasm	C
gi:66499293	phosphoglucose isomerase	GO:0006094	gluconeogenesis	P
gi:66499293	phosphoglucose isomerase	GO:0004347	glucose-6-phosphate isomerase activity	F
gi:66499293	phosphoglucose isomerase	GO:0006096	glycolysis	P
gi:66499475	receptor expression enhancing protein 5	GO:0005351	sugahydrogen ion symporter activity	F
gi:66499475	receptor expression enhancing protein 5	GO:0016021	integral to membrane	C
gi:66499475	receptor expression enhancing protein 5	GO:0009401	phosphoenolpyruvate-dependent sugar phosphotransferase system	P
gi:66499475	receptor expression enhancing protein 5	GO:0005515	protein binding	F
gi:66500427	nascent polypeptide associated complex alpha subunit (nac alpha)	GO:0007317	regulation of pole plasm oskar mRNA localization	P
gi:66500427	nascent polypeptide associated complex alpha subunit (nac alpha)	GO:0005515	protein binding	F
gi:66500427	nascent polypeptide associated complex alpha subunit (nac alpha)	GO:0005854	nascent polypeptide-associated complex	C
gi:66500427	nascent polypeptide associated complex alpha subunit (nac alpha)	GO:0015031	protein transport	P
gi:66500583	dimethylaniline monooxygenase	GO:0004499	flavin-containing monooxygenase activity	F
gi:66500583	dimethylaniline monooxygenase	GO:0005829	cytosol	C
gi:66500583	dimethylaniline monooxygenase	GO:0005792	microsome	C
gi:66500583	dimethylaniline monooxygenase	GO:0005739	mitochondrion	C
gi:66500931	von hippel-lindau binding protein 1	GO:0006457	protein folding	P
gi:66500931	von hippel-lindau binding protein 1	GO:0016272	prefoldin complex	C
gi:66500931	von hippel-lindau binding protein 1	GO:0051082	unfolded protein binding	F
gi:66500931	von hippel-lindau binding protein 1	GO:0005634	nucleus	C
gi:66500934	c-myc binding protein	GO:0005515	protein binding	F
gi:66500934	c-myc binding protein	GO:0005634	nucleus	C
gi:66500934	c-myc binding protein	GO:0005739	mitochondrion	C
gi:66500934	c-myc binding protein	GO:0006355	regulation of transcription, DNA-dependent	P
gi:66503923	mitochondrial ribosomal protein l19	GO:0005762	mitochondrial large ribosomal subunit	C
gi:66503923	mitochondrial ribosomal protein l19	GO:0003735	structural constituent of ribosome	F
gi:66503923	mitochondrial ribosomal protein l19	GO:0005634	nucleus	C
gi:66503923	mitochondrial ribosomal protein l19	GO:0006412	translation	P
gi:66504249	protein kinase c substrate 80k-h	GO:0005515	protein binding	F
gi:66504249	protein kinase c substrate 80k-h	GO:0017177	alpha-glucosidase II complex	C
gi:66504249	protein kinase c substrate 80k-h	GO:0004558	alpha-glucosidase activity	F
gi:66504249	protein kinase c substrate 80k-h	GO:0009987	cellular process	P
gi:66504543	death associated protein 3	GO:0005763	mitochondrial small ribosomal subunit	C
gi:66504543	death associated protein 3	GO:0006915	apoptosis	P
gi:66504543	death associated protein 3	GO:0003735	structural constituent of ribosome	F
gi:66504543	death associated protein 3	GO:0001666	response to hypoxia	P
gi:66504768	glyoxylase 1	GO:0005975	carbohydrate metabolic process	P
gi:66504768	glyoxylase 1	GO:0006916	anti-apoptosis	P
gi:66504768	glyoxylase 1	GO:0008270	zinc ion binding	F
gi:66504768	glyoxylase 1	GO:0004462	lactoylglutathione lyase activity	F
gi:66505780	prolyl endopeptidase	GO:0005829	cytosol	C
gi:66505780	prolyl endopeptidase	GO:0006508	proteolysis	P
gi:66505780	prolyl endopeptidase	GO:0005634	nucleus	C
gi:66505780	prolyl endopeptidase	GO:0004287	prolyl oligopeptidase activity	F
gi:66506837	cg12323-isoform a	GO:0005839	proteasome core complex (sensu Eukaryota)	C
gi:66506837	cg12323-isoform a	GO:0004298	threonine endopeptidase activity	F
gi:66506837	cg12323-isoform a	GO:0006511	ubiquitin-dependent protein catabolic process	P
gi:66506837	cg12323-isoform a	GO:0005829	cytosol	C
gi:66508562	methylthioadenosine phosphorylase	GO:0006139	nucleobase, nucleoside, nucleotide and nucleic acid metabolic process	P
gi:66508562	methylthioadenosine phosphorylase	GO:0016310	phosphorylation	P
gi:66508562	methylthioadenosine phosphorylase	GO:0017061	S-methyl-5-thioadenosine phosphorylase activity	F
gi:66508562	methylthioadenosine phosphorylase	GO:0004645	phosphorylase activity	F
gi:66509333	cg12163-isoform a	GO:0006508	proteolysis	P
gi:66509333	cg12163-isoform a	GO:0005515	protein binding	F
gi:66509333	cg12163-isoform a	GO:0048102	autophagic cell death	P
gi:66509333	cg12163-isoform a	GO:0004197	cysteine-type endopeptidase activity	F
gi:66509518	supercoiling factor cg9148-isoform a	GO:0003916	DNA topoisomerase activity	F
gi:66509518	supercoiling factor cg9148-isoform a	GO:0005794	Golgi apparatus	C
gi:66509518	supercoiling factor cg9148-isoform a	GO:0005509	calcium ion binding	F
gi:66509518	supercoiling factor cg9148-isoform a	GO:0005788	endoplasmic reticulum lumen	C
gi:66509969	coenzyme q6 homolog	GO:0005615	extracellular space	C
gi:66509969	coenzyme q6 homolog	GO:0016491	oxidoreductase activity	F
gi:66509969	coenzyme q6 homolog	GO:0008152	metabolic process	P
gi:66509969	coenzyme q6 homolog	GO:0005739	mitochondrion	C
gi:66512625	heat shock protein 90	GO:0006457	protein folding	P
gi:66512625	heat shock protein 90	GO:0051082	unfolded protein binding	F
gi:66512625	heat shock protein 90	GO:0005524	ATP binding	F
gi:66512625	heat shock protein 90	GO:0006950	response to stress	P
gi:66513705	delta-aminolevulinate dehydratase	GO:0046872	metal ion binding	F
gi:66513705	delta-aminolevulinate dehydratase	GO:0006783	heme biosynthetic process	P
gi:66513705	delta-aminolevulinate dehydratase	GO:0004655	porphobilinogen synthase activity	F
gi:66513705	delta-aminolevulinate dehydratase	GO:0042802	identical protein binding	F
gi:66514697	muscular protein 20	GO:0008360	regulation of cell shape	P
gi:66514697	muscular protein 20	GO:0003779	actin binding	F
gi:66514697	muscular protein 20	GO:0007155	cell adhesion	P
gi:66514697	muscular protein 20	GO:0043292	contractile fiber	C
gi:110748692	cg7484	GO:0008430	selenium binding	F
gi:110748692	cg7484	GO:0005515	protein binding	F
gi:110748692	cg7484	GO:0051084	'de novo' posttranslational protein folding	P
gi:110748692	cg7484	GO:0005788	endoplasmic reticulum lumen	C
gi:110749212	mitochondrial ribosomal protein s35	GO:0005763	mitochondrial small ribosomal subunit	C
gi:110749212	mitochondrial ribosomal protein s35	GO:0003735	structural constituent of ribosome	F
gi:110749212	mitochondrial ribosomal protein s35	GO:0042769	DNA damage response, detection of DNA damage	P
gi:110749212	mitochondrial ribosomal protein s35	GO:0043043	peptide biosynthetic process	P
gi:110749280	diphosphomevalonate decarboxylase	GO:0004163	diphosphomevalonate decarboxylase activity	F
gi:110749280	diphosphomevalonate decarboxylase	GO:0006695	cholesterol biosynthetic process	P
gi:110749280	diphosphomevalonate decarboxylase	GO:0005782	peroxisomal matrix	C
gi:110749280	diphosphomevalonate decarboxylase	GO:0005829	cytosol	C
gi:110749497	carnitine palmitoyltransferase ii	GO:0004095	carnitine O-palmitoyltransferase activity	F
gi:110749497	carnitine palmitoyltransferase ii	GO:0005743	mitochondrial inner membrane	C
gi:110749497	carnitine palmitoyltransferase ii	GO:0015909	long-chain fatty acid transport	P
gi:110749497	carnitine palmitoyltransferase ii	GO:0006635	fatty acid beta-oxidation	P
gi:110749616	histone h1	GO:0000786	nucleosome	C
gi:110749616	histone h1	GO:0003677	DNA binding	F
gi:110749616	histone h1	GO:0006334	nucleosome assembly	P
gi:110749616	histone h1	GO:0005634	nucleus	C
gi:110749623	histone h2b	GO:0000786	nucleosome	C
gi:110749623	histone h2b	GO:0003677	DNA binding	F
gi:110749623	histone h2b	GO:0006334	nucleosome assembly	P
gi:110749623	histone h2b	GO:0005634	nucleus	C
gi:110749921	translocase of inner mitochondrial membrane 50 homolog	GO:0006915	apoptosis	P
gi:110749921	translocase of inner mitochondrial membrane 50 homolog	GO:0005743	mitochondrial inner membrane	C
gi:110749921	translocase of inner mitochondrial membrane 50 homolog	GO:0016791	phosphoric monoester hydrolase activity	F
gi:110749921	translocase of inner mitochondrial membrane 50 homolog	GO:0015031	protein transport	P
gi:110750077	spermine synthase	GO:0004766	spermidine synthase activity	F
gi:110750077	spermine synthase	GO:0016768	spermine synthase activity	F
gi:110750077	spermine synthase	GO:0006555	methionine metabolic process	P
gi:110750077	spermine synthase	GO:0008215	spermine metabolic process	P
gi:110750653	sec63-like protein	GO:0043231	intracellular membrane-bound organelle	C
gi:110750653	sec63-like protein	GO:0006886	intracellular protein transport	P
gi:110750653	sec63-like protein	GO:0005047	signal recognition particle binding	F
gi:110750653	sec63-like protein	GO:0016021	integral to membrane	C
gi:110750890	prefoldin subunit 2	GO:0006457	protein folding	P
gi:110750890	prefoldin subunit 2	GO:0016272	prefoldin complex	C
gi:110750890	prefoldin subunit 2	GO:0051082	unfolded protein binding	F
gi:110750890	prefoldin subunit 2	GO:0051087	chaperone binding	F
gi:110751008	hypothetical loc594483	GO:0008121	ubiquinol-cytochrome-c reductase activity	F
gi:110751008	hypothetical loc594483	GO:0005811	lipid particle	C
gi:110751008	hypothetical loc594483	GO:0048039	ubiquinone binding	F
gi:110751008	hypothetical loc594483	GO:0006122	mitochondrial electron transport, ubiquinol to cytochrome c	P
gi:110751409	alkaline phosphatase	GO:0046658	anchored to plasma membrane	C
gi:110751409	alkaline phosphatase	GO:0004035	alkaline phosphatase activity	F
gi:110751409	alkaline phosphatase	GO:0042045	epithelial fluid transport	P
gi:110751409	alkaline phosphatase	GO:0007399	nervous system development	P
gi:110751418	histidyl-trna synthetase	GO:0007281	germ cell development	P
gi:110751418	histidyl-trna synthetase	GO:0006418	tRNA aminoacylation for protein translation	P
gi:110751418	histidyl-trna synthetase	GO:0004821	histidine-tRNA ligase activity	F
gi:110751418	histidyl-trna synthetase	GO:0000166	nucleotide binding	F
gi:110755382	cg12324 protein	GO:0003735	structural constituent of ribosome	F
gi:110755382	cg12324 protein	GO:0005811	lipid particle	C
gi:110755382	cg12324 protein	GO:0005843	cytosolic small ribosomal subunit (sensu Eukaryota)	C
gi:110755382	cg12324 protein	GO:0006412	translation	P
gi:110756044	abrupt protein	GO:0003704	specific RNA polymerase II transcription factor activity	F
gi:110756044	abrupt protein	GO:0006342	chromatin silencing	P
gi:110756044	abrupt protein	GO:0005515	protein binding	F
gi:110756044	abrupt protein	GO:0005634	nucleus	C
gi:110756139	nol1 nop2 sun domain family 2 protein	GO:0005737	cytoplasm	C
gi:110756139	nol1 nop2 sun domain family 2 protein	GO:0005730	nucleolus	C
gi:110756139	nol1 nop2 sun domain family 2 protein	GO:0030488	tRNA methylation	P
gi:110756139	nol1 nop2 sun domain family 2 protein	GO:0016428	tRNA (cytosine-5-)-methyltransferase activity	F
gi:110756499	ribosomal protein s11	GO:0005840	ribosome	C
gi:110756499	ribosomal protein s11	GO:0003735	structural constituent of ribosome	F
gi:110756499	ribosomal protein s11	GO:0006412	translation	P
gi:110756499	ribosomal protein s11	GO:0019843	rRNA binding	F
gi:110756571	ribosomal protein s16	GO:0003735	structural constituent of ribosome	F
gi:110756571	ribosomal protein s16	GO:0005811	lipid particle	C
gi:110756571	ribosomal protein s16	GO:0005843	cytosolic small ribosomal subunit (sensu Eukaryota)	C
gi:110756571	ribosomal protein s16	GO:0006412	translation	P
gi:110757569	carboxypeptidase d	GO:0004184	lysine carboxypeptidase activity	F
gi:110757569	carboxypeptidase d	GO:0040003	chitin-based cuticle development	P
gi:110757569	carboxypeptidase d	GO:0008472	metallocarboxypeptidase D activity	F
gi:110757569	carboxypeptidase d	GO:0044464	cell part	C
gi:110757623	eukaryotic translation initiation factor 4 gamma	GO:0003743	translation initiation factor activity	F
gi:110757623	eukaryotic translation initiation factor 4 gamma	GO:0016627	oxidoreductase activity, acting on the CH-CH group of donors	F
gi:110757623	eukaryotic translation initiation factor 4 gamma	GO:0035071	salivary gland cell autophagic cell death	P
gi:110757623	eukaryotic translation initiation factor 4 gamma	GO:0008152	metabolic process	P
gi:110757770	eukaryotic translation initiation factor 43	GO:0003676	nucleic acid binding	F
gi:110757770	eukaryotic translation initiation factor 43	GO:0044237	cellular metabolic process	P
gi:110757770	eukaryotic translation initiation factor 43	GO:0043170	macromolecule metabolic process	P
gi:110757770	eukaryotic translation initiation factor 43	GO:0044238	primary metabolic process	P
gi:110757985	ribosomal protein s15	GO:0003735	structural constituent of ribosome	F
gi:110757985	ribosomal protein s15	GO:0005811	lipid particle	C
gi:110757985	ribosomal protein s15	GO:0005843	cytosolic small ribosomal subunit (sensu Eukaryota)	C
gi:110757985	ribosomal protein s15	GO:0006412	translation	P
gi:110758308	histone h4	GO:0000786	nucleosome	C
gi:110758308	histone h4	GO:0003677	DNA binding	F
gi:110758308	histone h4	GO:0006334	nucleosome assembly	P
gi:110758308	histone h4	GO:0005634	nucleus	C
gi:110758428	lactate dehydrogenase	GO:0005737	cytoplasm	C
gi:110758428	lactate dehydrogenase	GO:0019642	anaerobic glycolysis	P
gi:110758428	lactate dehydrogenase	GO:0004459	L-lactate dehydrogenase activity	F
gi:110758428	lactate dehydrogenase	GO:0006100	tricarboxylic acid cycle intermediate metabolic process	P
gi:110758598	ribosomal protein l35	GO:0003735	structural constituent of ribosome	F
gi:110758598	ribosomal protein l35	GO:0005811	lipid particle	C
gi:110758598	ribosomal protein l35	GO:0006412	translation	P
gi:110758598	ribosomal protein l35	GO:0005842	cytosolic large ribosomal subunit (sensu Eukaryota)	C
gi:110758800	mitochondrial ribosomal protein l23	GO:0005762	mitochondrial large ribosomal subunit	C
gi:110758800	mitochondrial ribosomal protein l23	GO:0003735	structural constituent of ribosome	F
gi:110758800	mitochondrial ribosomal protein l23	GO:0003723	RNA binding	F
gi:110758800	mitochondrial ribosomal protein l23	GO:0006412	translation	P
gi:110758938	solute carrier family 25member 12	GO:0005743	mitochondrial inner membrane	C
gi:110758938	solute carrier family 25member 12	GO:0006839	mitochondrial transport	P
gi:110758938	solute carrier family 25member 12	GO:0005509	calcium ion binding	F
gi:110758938	solute carrier family 25member 12	GO:0016021	integral to membrane	C
gi:110759500	acyl-coa dehydrogenase	GO:0004466	long-chain-acyl-CoA dehydrogenase activity	F
gi:110759500	acyl-coa dehydrogenase	GO:0006635	fatty acid beta-oxidation	P
gi:110759500	acyl-coa dehydrogenase	GO:0015980	energy derivation by oxidation of organic compounds	P
gi:110759500	acyl-coa dehydrogenase	GO:0005739	mitochondrion	C
gi:110759540	elongation factor 1 delta	GO:0005085	guanyl-nucleotide exchange factor activity	F
gi:110759540	elongation factor 1 delta	GO:0003746	translation elongation factor activity	F
gi:110759540	elongation factor 1 delta	GO:0005853	eukaryotic translation elongation factor 1 complex	C
gi:110759540	elongation factor 1 delta	GO:0006414	translational elongation	P
gi:110761835	proteasomebeta6	GO:0005737	cytoplasm	C
gi:110761835	proteasomebeta6	GO:0004175	endopeptidase activity	F
gi:110761835	proteasomebeta6	GO:0005839	proteasome core complex (sensu Eukaryota)	C
gi:110761835	proteasomebeta6	GO:0006511	ubiquitin-dependent protein catabolic process	P
gi:110761886	zinc metalloprotease	GO:0004245	neprilysin activity	F
gi:110761886	zinc metalloprotease	GO:0016020	membrane	C
gi:110761886	zinc metalloprotease	GO:0006508	proteolysis	P
gi:110761886	zinc metalloprotease	GO:0008270	zinc ion binding	F
gi:110762275	adenosine deaminase	GO:0005615	extracellular space	C
gi:110762275	adenosine deaminase	GO:0008083	growth factor activity	F
gi:110762275	adenosine deaminase	GO:0008283	cell proliferation	P
gi:110762275	adenosine deaminase	GO:0042386	hemocyte differentiation	P
gi:110762813	ribosomal protein l22	GO:0003735	structural constituent of ribosome	F
gi:110762813	ribosomal protein l22	GO:0005811	lipid particle	C
gi:110762813	ribosomal protein l22	GO:0006412	translation	P
gi:110762813	ribosomal protein l22	GO:0005842	cytosolic large ribosomal subunit (sensu Eukaryota)	C
gi:110762816	n-synaptobrevin cg17248-isoform a isoform 1	GO:0005886	plasma membrane	C
gi:110762816	n-synaptobrevin cg17248-isoform a isoform 1	GO:0008021	synaptic vesicle	C
gi:110762816	n-synaptobrevin cg17248-isoform a isoform 1	GO:0016021	integral to membrane	C
gi:110762816	n-synaptobrevin cg17248-isoform a isoform 1	GO:0016081	synaptic vesicle docking during exocytosis	P
gi:110762934	dead (asp-glu-ala-asp) box polypeptide 46	GO:0008026	ATP-dependent helicase activity	F
gi:110762934	dead (asp-glu-ala-asp) box polypeptide 46	GO:0003676	nucleic acid binding	F
gi:110762934	dead (asp-glu-ala-asp) box polypeptide 46	GO:0005524	ATP binding	F
gi:110762934	dead (asp-glu-ala-asp) box polypeptide 46	GO:0006396	RNA processing	P
gi:110763831	y-box binding protein	GO:0003729	mRNA binding	F
gi:110763831	y-box binding protein	GO:0003677	DNA binding	F
gi:110763831	y-box binding protein	GO:0005634	nucleus	C
gi:110763831	y-box binding protein	GO:0006355	regulation of transcription, DNA-dependent	P
gi:110764013	apoptosis inhibitor 5	GO:0005737	cytoplasm	C
gi:110764013	apoptosis inhibitor 5	GO:0005681	spliceosome	C
gi:110764013	apoptosis inhibitor 5	GO:0006916	anti-apoptosis	P
gi:110764013	apoptosis inhibitor 5	GO:0017134	fibroblast growth factor binding	F
gi:110764255	luciferase	GO:0001676	long-chain fatty acid metabolic process	P
gi:110764255	luciferase	GO:0046949	acyl-CoA biosynthetic process	P
gi:110764255	luciferase	GO:0004321	fatty-acyl-CoA synthase activity	F
gi:110764255	luciferase	GO:0004467	long-chain-fatty-acid-CoA ligase activity	F
gi:110764380	phosphoribosylaminoimidazolephosphoribosylaminoimidazole succinocarboxamide synthetase	GO:0006164	purine nucleotide biosynthetic process	P
gi:110764380	phosphoribosylaminoimidazolephosphoribosylaminoimidazole succinocarboxamide synthetase	GO:0005488	binding	F
gi:110764380	phosphoribosylaminoimidazolephosphoribosylaminoimidazole succinocarboxamide synthetase	GO:0016831	carboxy-lyase activity	F
gi:110764380	phosphoribosylaminoimidazolephosphoribosylaminoimidazole succinocarboxamide synthetase	GO:0004639	phosphoribosylaminoimidazolesuccinocarboxamide synthase activity	F
gi:110764492	acetyl-coenzyme a acetyltransferase 1	GO:0005743	mitochondrial inner membrane	C
gi:110764492	acetyl-coenzyme a acetyltransferase 1	GO:0042158	lipoprotein biosynthetic process	P
gi:110764492	acetyl-coenzyme a acetyltransferase 1	GO:0003985	acetyl-CoA C-acetyltransferase activity	F
gi:110764492	acetyl-coenzyme a acetyltransferase 1	GO:0005515	protein binding	F
gi:110765046	pitrilysin metallopeptidase 1	GO:0008047	enzyme activator activity	F
gi:110765046	pitrilysin metallopeptidase 1	GO:0004222	metalloendopeptidase activity	F
gi:110765046	pitrilysin metallopeptidase 1	GO:0005759	mitochondrial matrix	C
gi:110765046	pitrilysin metallopeptidase 1	GO:0006508	proteolysis	P
gi:110765388	mitochondrial ribosomal protein s18b	GO:0005763	mitochondrial small ribosomal subunit	C
gi:110765388	mitochondrial ribosomal protein s18b	GO:0005615	extracellular space	C
gi:110765388	mitochondrial ribosomal protein s18b	GO:0003735	structural constituent of ribosome	F
gi:110765388	mitochondrial ribosomal protein s18b	GO:0006412	translation	P
gi:110766417	ribosomal protein l29	GO:0003735	structural constituent of ribosome	F
gi:110766417	ribosomal protein l29	GO:0003682	chromatin binding	F
gi:110766417	ribosomal protein l29	GO:0006412	translation	P
gi:110766417	ribosomal protein l29	GO:0005842	cytosolic large ribosomal subunit (sensu Eukaryota)	C
gi:110766548	eukaryotic translation initiation factorsubunit c	GO:0005852	eukaryotic translation initiation factor 3 complex	C
gi:110766548	eukaryotic translation initiation factorsubunit c	GO:0006446	regulation of translational initiation	P
gi:110766548	eukaryotic translation initiation factorsubunit c	GO:0003743	translation initiation factor activity	F
gi:110766548	eukaryotic translation initiation factorsubunit c	GO:0005829	cytosol	C
gi:66515781	caseinolyticatp-proteolytic subunit homolog	GO:0008462	endopeptidase Clp activity	F
gi:66515781	caseinolyticatp-proteolytic subunit homolog	GO:0004866	endopeptidase inhibitor activity	F
gi:66515781	caseinolyticatp-proteolytic subunit homolog	GO:0006515	misfolded or incompletely synthesized protein catabolic process	P
gi:66515781	caseinolyticatp-proteolytic subunit homolog	GO:0005739	mitochondrion	C
gi:66515987	translationally controlled tumor protein	GO:0005737	cytoplasm	C
gi:66515987	translationally controlled tumor protein	GO:0005509	calcium ion binding	F
gi:66515987	translationally controlled tumor protein	GO:0045298	tubulin complex	C
gi:66515987	translationally controlled tumor protein	GO:0005515	protein binding	F
gi:66516304	5-aminoimidazole-4-carboxamide ribonucleotide formyltransferase imp cyclohydrolase	GO:0003937	IMP cyclohydrolase activity	F
gi:66516304	5-aminoimidazole-4-carboxamide ribonucleotide formyltransferase imp cyclohydrolase	GO:0006164	purine nucleotide biosynthetic process	P
gi:66516304	5-aminoimidazole-4-carboxamide ribonucleotide formyltransferase imp cyclohydrolase	GO:0004643	phosphoribosylaminoimidazolecarboxamide formyltransferase activity	F
gi:66516304	5-aminoimidazole-4-carboxamide ribonucleotide formyltransferase imp cyclohydrolase	GO:0005515	protein binding	F
gi:66516926	ribosomal protein l8	GO:0003735	structural constituent of ribosome	F
gi:66516926	ribosomal protein l8	GO:0006412	translation	P
gi:66516926	ribosomal protein l8	GO:0019843	rRNA binding	F
gi:66516926	ribosomal protein l8	GO:0005842	cytosolic large ribosomal subunit (sensu Eukaryota)	C
gi:66517180	mitochondrial ribosomal protein l14	GO:0005762	mitochondrial large ribosomal subunit	C
gi:66517180	mitochondrial ribosomal protein l14	GO:0005615	extracellular space	C
gi:66517180	mitochondrial ribosomal protein l14	GO:0003735	structural constituent of ribosome	F
gi:66517180	mitochondrial ribosomal protein l14	GO:0006412	translation	P
gi:66517228	translocation associated membrane protein 1	GO:0031206	Sec complex-associated translocon complex	C
gi:66517228	translocation associated membrane protein 1	GO:0030176	integral to endoplasmic reticulum membrane	C
gi:66517228	translocation associated membrane protein 1	GO:0006613	cotranslational protein targeting to membrane	P
gi:66517228	translocation associated membrane protein 1	GO:0031204	posttranslational protein targeting to membrane, translocation	P
gi:66517317	atph+mitochondrial f1delta subunit	GO:0046933	hydrogen ion transporting ATP synthase activity, rotational mechanism	F
gi:66517317	atph+mitochondrial f1delta subunit	GO:0000275	mitochondrial proton-transporting ATP synthase complex, catalytic core F(1)	C
gi:66517317	atph+mitochondrial f1delta subunit	GO:0015986	ATP synthesis coupled proton transport	P
gi:66517317	atph+mitochondrial f1delta subunit	GO:0046961	hydrogen ion transporting ATPase activity, rotational mechanism	F
gi:66517710	tripeptidyl peptidase ii	GO:0004294	tripeptidyl-peptidase II activity	F
gi:66517710	tripeptidyl peptidase ii	GO:0005737	cytoplasm	C
gi:66517710	tripeptidyl peptidase ii	GO:0006508	proteolysis	P
gi:66517710	tripeptidyl peptidase ii	GO:0008717	D-alanyl-D-alanine endopeptidase activity	F
gi:66519390	proteasome26snon-2	GO:0005829	cytosol	C
gi:66519390	proteasome26snon-2	GO:0000074	regulation of progression through cell cycle	P
gi:66519390	proteasome26snon-2	GO:0005838	proteasome regulatory particle (sensu Eukaryota)	C
gi:66519390	proteasome26snon-2	GO:0005515	protein binding	F
gi:66519917	stathmin cg31641-isoform a	GO:0008017	microtubule binding	F
gi:66519917	stathmin cg31641-isoform a	GO:0008354	germ cell migration	P
gi:66519917	stathmin cg31641-isoform a	GO:0005875	microtubule associated complex	C
gi:66519917	stathmin cg31641-isoform a	GO:0007399	nervous system development	P
gi:66521456	cop9 constitutive photomorphogenic homolog subunit 4	GO:0005737	cytoplasm	C
gi:66521456	cop9 constitutive photomorphogenic homolog subunit 4	GO:0007165	signal transduction	P
gi:66521456	cop9 constitutive photomorphogenic homolog subunit 4	GO:0005515	protein binding	F
gi:66521456	cop9 constitutive photomorphogenic homolog subunit 4	GO:0008180	signalosome	C
gi:66521517	peroxiredoxin 6	GO:0004601	peroxidase activity	F
gi:66521517	peroxiredoxin 6	GO:0043229	intracellular organelle	C
gi:66521517	peroxiredoxin 6	GO:0005829	cytosol	C
gi:66521517	peroxiredoxin 6	GO:0000302	response to reactive oxygen species	P
gi:66521713	glycyl-trna synthetase	GO:0005737	cytoplasm	C
gi:66521713	glycyl-trna synthetase	GO:0006426	glycyl-tRNA aminoacylation	P
gi:66521713	glycyl-trna synthetase	GO:0005524	ATP binding	F
gi:66521713	glycyl-trna synthetase	GO:0004820	glycine-tRNA ligase activity	F
gi:66522084	solute carrier family 25 (mitochondrial carrier oxoglutarate carrier)member 11	GO:0015367	oxoglutaratmalate antiporter activity	F
gi:66522084	solute carrier family 25 (mitochondrial carrier oxoglutarate carrier)member 11	GO:0005887	integral to plasma membrane	C
gi:66522084	solute carrier family 25 (mitochondrial carrier oxoglutarate carrier)member 11	GO:0005743	mitochondrial inner membrane	C
gi:66522084	solute carrier family 25 (mitochondrial carrier oxoglutarate carrier)member 11	GO:0006810	transport	P
gi:66523390	glutamate dehydrogenase	GO:0004353	glutamate dehydrogenase [NAD(P)+] activity	F
gi:66523390	glutamate dehydrogenase	GO:0019551	glutamate catabolic process to 2-oxoglutarate	P
gi:66523390	glutamate dehydrogenase	GO:0046693	sperm storage	P
gi:66523390	glutamate dehydrogenase	GO:0005759	mitochondrial matrix	C
gi:66523500	aminomethyltransferase	GO:0006546	glycine catabolic process	P
gi:66523500	aminomethyltransferase	GO:0005743	mitochondrial inner membrane	C
gi:66523500	aminomethyltransferase	GO:0004047	aminomethyltransferase activity	F
gi:66523500	aminomethyltransferase	GO:0031405	lipoic acid binding	F
gi:66523936	ump synthase	GO:0004590	orotidine-5'-phosphate decarboxylase activity	F
gi:66523936	ump synthase	GO:0006222	UMP biosynthetic process	P
gi:66523936	ump synthase	GO:0004588	orotate phosphoribosyltransferase activity	F
gi:66523936	ump synthase	GO:0006207	'de novo' pyrimidine base biosynthetic process	P
gi:66525117	prefoldin subunit 6	GO:0006457	protein folding	P
gi:66525117	prefoldin subunit 6	GO:0016272	prefoldin complex	C
gi:66525117	prefoldin subunit 6	GO:0051082	unfolded protein binding	F
gi:66525117	prefoldin subunit 6	GO:0005634	nucleus	C
gi:66525285	ribosomal protein l4	GO:0003735	structural constituent of ribosome	F
gi:66525285	ribosomal protein l4	GO:0005811	lipid particle	C
gi:66525285	ribosomal protein l4	GO:0006412	translation	P
gi:66525285	ribosomal protein l4	GO:0005842	cytosolic large ribosomal subunit (sensu Eukaryota)	C
gi:66525391	x-prolyl aminopeptidase (aminopeptidase p)soluble	GO:0008451	X-Pro aminopeptidase activity	F
gi:66525391	x-prolyl aminopeptidase (aminopeptidase p)soluble	GO:0008235	metalloexopeptidase activity	F
gi:66525391	x-prolyl aminopeptidase (aminopeptidase p)soluble	GO:0006508	proteolysis	P
gi:66525391	x-prolyl aminopeptidase (aminopeptidase p)soluble	GO:0005829	cytosol	C
gi:66525598	transmembrane emp24 protein transport domain containing 9	GO:0016021	integral to membrane	C
gi:66525598	transmembrane emp24 protein transport domain containing 9	GO:0007626	locomotory behavior	P
gi:66525598	transmembrane emp24 protein transport domain containing 9	GO:0006886	intracellular protein transport	P
gi:66525598	transmembrane emp24 protein transport domain containing 9	GO:0008320	protein transmembrane transporter activity	F
gi:66530240	isocitrate dehydrogenase 3 (nad+) beta	GO:0046872	metal ion binding	F
gi:66530240	isocitrate dehydrogenase 3 (nad+) beta	GO:0006099	tricarboxylic acid cycle	P
gi:66530240	isocitrate dehydrogenase 3 (nad+) beta	GO:0004449	isocitrate dehydrogenase (NAD+) activity	F
gi:66530240	isocitrate dehydrogenase 3 (nad+) beta	GO:0005739	mitochondrion	C
gi:66530952	proteasome26snon-10	GO:0005839	proteasome core complex (sensu Eukaryota)	C
gi:66530952	proteasome26snon-10	GO:0005838	proteasome regulatory particle (sensu Eukaryota)	C
gi:66530952	proteasome26snon-10	GO:0003700	transcription factor activity	F
gi:66530952	proteasome26snon-10	GO:0006355	regulation of transcription, DNA-dependent	P
gi:66531681	calnexin	GO:0006457	protein folding	P
gi:66531681	calnexin	GO:0005783	endoplasmic reticulum	C
gi:66531681	calnexin	GO:0051082	unfolded protein binding	F
gi:66531681	calnexin	GO:0005886	plasma membrane	C
gi:66532597	dolichyl-diphosphooligosaccharide-protein glycosyltransferase	GO:0005789	endoplasmic reticulum membrane	C
gi:66532597	dolichyl-diphosphooligosaccharide-protein glycosyltransferase	GO:0005811	lipid particle	C
gi:66532597	dolichyl-diphosphooligosaccharide-protein glycosyltransferase	GO:0004579	dolichyl-diphosphooligosaccharide-protein glycotransferase activity	F
gi:66532597	dolichyl-diphosphooligosaccharide-protein glycosyltransferase	GO:0018279	protein amino acid N-linked glycosylation via asparagine	P
gi:66532627	glutamate synthase	GO:0045181	glutamate synthase activity, NADH or NADPH as acceptor	F
gi:66532627	glutamate synthase	GO:0006807	nitrogen compound metabolic process	P
gi:66532627	glutamate synthase	GO:0050662	coenzyme binding	F
gi:66532627	glutamate synthase	GO:0000166	nucleotide binding	F
gi:66534614	nadh dehydrogenase	GO:0006120	mitochondrial electron transport, NADH to ubiquinone	P
gi:66534614	nadh dehydrogenase	GO:0046872	metal ion binding	F
gi:66534614	nadh dehydrogenase	GO:0008137	NADH dehydrogenase (ubiquinone) activity	F
gi:66534614	nadh dehydrogenase	GO:0005739	mitochondrion	C
gi:66535330	adp-ribosylation factor-like 6 interacting protein 2	GO:0016020	membrane	C
gi:66535330	adp-ribosylation factor-like 6 interacting protein 2	GO:0003924	GTPase activity	F
gi:66535330	adp-ribosylation factor-like 6 interacting protein 2	GO:0005515	protein binding	F
gi:66535330	adp-ribosylation factor-like 6 interacting protein 2	GO:0005525	GTP binding	F
gi:66535742	glutamate carboxypeptidase	GO:0046872	metal ion binding	F
gi:66535742	glutamate carboxypeptidase	GO:0046983	protein dimerization activity	F
gi:66535742	glutamate carboxypeptidase	GO:0008237	metallopeptidase activity	F
gi:66535742	glutamate carboxypeptidase	GO:0006508	proteolysis	P
gi:66543347	farnesyl pyrophosphate synthase cg12389-partial	GO:0045337	farnesyl diphosphate biosynthetic process	P
gi:66543347	farnesyl pyrophosphate synthase cg12389-partial	GO:0004337	geranyltranstransferase activity	F
gi:66543347	farnesyl pyrophosphate synthase cg12389-partial	GO:0008354	germ cell migration	P
gi:66543347	farnesyl pyrophosphate synthase cg12389-partial	GO:0004161	dimethylallyltranstransferase activity	F
gi:66544205	yellow-h cg1629-partial	GO:0050832	defense response to fungus	P
gi:66544205	yellow-h cg1629-partial	GO:0005576	extracellular region	C
gi:66544205	yellow-h cg1629-partial	GO:0050830	defense response to Gram-positive bacterium	P
gi:66544205	yellow-h cg1629-partial	GO:0050829	defense response to Gram-negative bacterium	P
gi:66546786	myo-inositol-1 phosphate synthase	GO:0005737	cytoplasm	C
gi:66546786	myo-inositol-1 phosphate synthase	GO:0008654	phospholipid biosynthetic process	P
gi:66546786	myo-inositol-1 phosphate synthase	GO:0004512	inositol-3-phosphate synthase activity	F
gi:66546786	myo-inositol-1 phosphate synthase	GO:0006021	inositol biosynthetic process	P
gi:66547543	nad dependent epimerase dehydratase	GO:0050577	GDP-L-fucose synthase activity	F
gi:66547543	nad dependent epimerase dehydratase	GO:0042356	GDP-4-dehydro-D-rhamnose reductase activity	F
gi:66547543	nad dependent epimerase dehydratase	GO:0042350	GDP-L-fucose biosynthetic process	P
gi:66547543	nad dependent epimerase dehydratase	GO:0050662	coenzyme binding	F
gi:66547758	cg3321-isoform a	GO:0046933	hydrogen ion transporting ATP synthase activity, rotational mechanism	F
gi:66547758	cg3321-isoform a	GO:0000276	mitochondrial proton-transporting ATP synthase complex, coupling factor F(o)	C
gi:66547758	cg3321-isoform a	GO:0015986	ATP synthesis coupled proton transport	P
gi:66547758	cg3321-isoform a	GO:0046961	hydrogen ion transporting ATPase activity, rotational mechanism	F
gi:66548188	thioredoxin peroxidase	GO:0045454	cell redox homeostasis	P
gi:66548188	thioredoxin peroxidase	GO:0004602	glutathione peroxidase activity	F
gi:66548188	thioredoxin peroxidase	GO:0005829	cytosol	C
gi:66548188	thioredoxin peroxidase	GO:0008379	thioredoxin peroxidase activity	F
gi:66548684	pyruvate kinase	GO:0004743	pyruvate kinase activity	F
gi:66548684	pyruvate kinase	GO:0005811	lipid particle	C
gi:66548684	pyruvate kinase	GO:0006096	glycolysis	P
gi:66548684	pyruvate kinase	GO:0005829	cytosol	C
gi:66549280	glycogen synthase	GO:0005978	glycogen biosynthetic process	P
gi:66549280	glycogen synthase	GO:0005515	protein binding	F
gi:66549280	glycogen synthase	GO:0004373	glycogen (starch) synthase activity	F
gi:66549280	glycogen synthase	GO:0007507	heart development	P
gi:66551610	sorting nexin 12	GO:0035091	phosphoinositide binding	F
gi:66551610	sorting nexin 12	GO:0006810	transport	P
gi:66551610	sorting nexin 12	GO:0005515	protein binding	F
gi:66551610	sorting nexin 12	GO:0007154	cell communication	P
gi:66551875	ubiquinol-cytochrome c reductase binding protein	GO:0009060	aerobic respiration	P
gi:66551875	ubiquinol-cytochrome c reductase binding protein	GO:0008121	ubiquinol-cytochrome-c reductase activity	F
gi:66551875	ubiquinol-cytochrome c reductase binding protein	GO:0006122	mitochondrial electron transport, ubiquinol to cytochrome c	P
gi:66551875	ubiquinol-cytochrome c reductase binding protein	GO:0005746	mitochondrial respiratory chain	C
gi:66551967	ribosomal protein l13	GO:0003735	structural constituent of ribosome	F
gi:66551967	ribosomal protein l13	GO:0005811	lipid particle	C
gi:66551967	ribosomal protein l13	GO:0006412	translation	P
gi:66551967	ribosomal protein l13	GO:0005842	cytosolic large ribosomal subunit (sensu Eukaryota)	C
gi:66551970	leucyl-trna synthetase	GO:0004823	leucine-tRNA ligase activity	F
gi:66551970	leucyl-trna synthetase	GO:0006429	leucyl-tRNA aminoacylation	P
gi:66551970	leucyl-trna synthetase	GO:0005759	mitochondrial matrix	C
gi:66551970	leucyl-trna synthetase	GO:0000166	nucleotide binding	F
gi:66555437	myosin light chain 2	GO:0000146	microfilament motor activity	F
gi:66555437	myosin light chain 2	GO:0016459	myosin complex	C
gi:66555437	myosin light chain 2	GO:0005509	calcium ion binding	F
gi:66555437	myosin light chain 2	GO:0042623	ATPase activity, coupled	F
gi:66558413	fk506-binding protein	GO:0006457	protein folding	P
gi:66558413	fk506-binding protein	GO:0005737	cytoplasm	C
gi:66558413	fk506-binding protein	GO:0003755	peptidyl-prolyl cis-trans isomerase activity	F
gi:66558413	fk506-binding protein	GO:0005528	FK506 binding	F
gi:66564518	ribosomal protein l12	GO:0003735	structural constituent of ribosome	F
gi:66564518	ribosomal protein l12	GO:0005811	lipid particle	C
gi:66564518	ribosomal protein l12	GO:0006412	translation	P
gi:66564518	ribosomal protein l12	GO:0005842	cytosolic large ribosomal subunit (sensu Eukaryota)	C
gi:66565249	eukaryotic translation elongation factor 1 beta 2	GO:0003746	translation elongation factor activity	F
gi:66565249	eukaryotic translation elongation factor 1 beta 2	GO:0005853	eukaryotic translation elongation factor 1 complex	C
gi:66565249	eukaryotic translation elongation factor 1 beta 2	GO:0005515	protein binding	F
gi:66565249	eukaryotic translation elongation factor 1 beta 2	GO:0006414	translational elongation	P
gi:66565929	ribosomal protein l14	GO:0043524	negative regulation of neuron apoptosis	P
gi:66565929	ribosomal protein l14	GO:0003735	structural constituent of ribosome	F
gi:66565929	ribosomal protein l14	GO:0006412	translation	P
gi:66565929	ribosomal protein l14	GO:0005842	cytosolic large ribosomal subunit (sensu Eukaryota)	C
gi:94400897	cystathionine beta-synthase	GO:0005737	cytoplasm	C
gi:94400897	cystathionine beta-synthase	GO:0005488	binding	F
gi:94400897	cystathionine beta-synthase	GO:0004122	cystathionine beta-synthase activity	F
gi:94400897	cystathionine beta-synthase	GO:0008652	amino acid biosynthetic process	P
gi:110767398	proteasome subunit alpha type 4 (proteasome component c9) (macropain subunit c9) (multicatalytic endopeptidase complex subunit c9) (proteasome subunit l)	GO:0005839	proteasome core complex (sensu Eukaryota)	C
gi:110767398	proteasome subunit alpha type 4 (proteasome component c9) (macropain subunit c9) (multicatalytic endopeptidase complex subunit c9) (proteasome subunit l)	GO:0004298	threonine endopeptidase activity	F
gi:110767398	proteasome subunit alpha type 4 (proteasome component c9) (macropain subunit c9) (multicatalytic endopeptidase complex subunit c9) (proteasome subunit l)	GO:0006511	ubiquitin-dependent protein catabolic process	P
gi:110767398	proteasome subunit alpha type 4 (proteasome component c9) (macropain subunit c9) (multicatalytic endopeptidase complex subunit c9) (proteasome subunit l)	GO:0005634	nucleus	C
gi:110767398	proteasome subunit alpha type 4 (proteasome component c9) (macropain subunit c9) (multicatalytic endopeptidase complex subunit c9) (proteasome subunit l)	GO:0005829	cytosol	C
gi:110768098	translation initiation factor	GO:0007616	long-term memory	P
gi:110768098	translation initiation factor	GO:0007275	multicellular organismal development	P
gi:110768098	translation initiation factor	GO:0006446	regulation of translational initiation	P
gi:110768098	translation initiation factor	GO:0006350	transcription	P
gi:110768098	translation initiation factor	GO:0003743	translation initiation factor activity	F
gi:110768302	mitochondrial ribosomal protein l1	GO:0005762	mitochondrial large ribosomal subunit	C
gi:110768302	mitochondrial ribosomal protein l1	GO:0002119	larval development (sensu Nematoda)	P
gi:110768302	mitochondrial ribosomal protein l1	GO:0003735	structural constituent of ribosome	F
gi:110768302	mitochondrial ribosomal protein l1	GO:0040010	positive regulation of growth rate	P
gi:110768302	mitochondrial ribosomal protein l1	GO:0009792	embryonic development ending in birth or egg hatching	P
gi:110776421	major royal jelly protein 3	GO:0050832	defense response to fungus	P
gi:110776421	major royal jelly protein 3	GO:0005576	extracellular region	C
gi:110776421	major royal jelly protein 3	GO:0050830	defense response to Gram-positive bacterium	P
gi:110776421	major royal jelly protein 3	GO:0006805	xenobiotic metabolic process	P
gi:110776421	major royal jelly protein 3	GO:0050829	defense response to Gram-negative bacterium	P
gi:110776683	signal peptidase 12kda	GO:0030176	integral to endoplasmic reticulum membrane	C
gi:110776683	signal peptidase 12kda	GO:0005792	microsome	C
gi:110776683	signal peptidase 12kda	GO:0006465	signal peptide processing	P
gi:110776683	signal peptidase 12kda	GO:0009003	signal peptidase activity	F
gi:110776683	signal peptidase 12kda	GO:0005787	signal peptidase complex	C
gi:48095068	fimbrin plastin	GO:0016321	female meiosis chromosome segregation	P
gi:48095068	fimbrin plastin	GO:0007015	actin filament organization	P
gi:48095068	fimbrin plastin	GO:0003779	actin binding	F
gi:48095068	fimbrin plastin	GO:0005509	calcium ion binding	F
gi:48095068	fimbrin plastin	GO:0015629	actin cytoskeleton	C
gi:48095935	cg9363-isoform b	GO:0016034	maleylacetoacetate isomerase activity	F
gi:48095935	cg9363-isoform b	GO:0004364	glutathione transferase activity	F
gi:48095935	cg9363-isoform b	GO:0006572	tyrosine catabolic process	P
gi:48095935	cg9363-isoform b	GO:0006559	L-phenylalanine catabolic process	P
gi:48095935	cg9363-isoform b	GO:0005739	mitochondrion	C
gi:48097100	acetyl-coenzyme a acyltransferase 2 (mitochondrial 3-oxoacyl-coenzyme a thiolase)	GO:0005743	mitochondrial inner membrane	C
gi:48097100	acetyl-coenzyme a acyltransferase 2 (mitochondrial 3-oxoacyl-coenzyme a thiolase)	GO:0005811	lipid particle	C
gi:48097100	acetyl-coenzyme a acyltransferase 2 (mitochondrial 3-oxoacyl-coenzyme a thiolase)	GO:0006635	fatty acid beta-oxidation	P
gi:48097100	acetyl-coenzyme a acyltransferase 2 (mitochondrial 3-oxoacyl-coenzyme a thiolase)	GO:0006695	cholesterol biosynthetic process	P
gi:48097100	acetyl-coenzyme a acyltransferase 2 (mitochondrial 3-oxoacyl-coenzyme a thiolase)	GO:0003988	acetyl-CoA C-acyltransferase activity	F
gi:48097764	26s proteasome subunit s9	GO:0005829	cytosol	C
gi:48097764	26s proteasome subunit s9	GO:0008541	proteasome regulatory particle, lid subcomplex (sensu Eukaryota)	C
gi:48097764	26s proteasome subunit s9	GO:0006508	proteolysis	P
gi:48097764	26s proteasome subunit s9	GO:0005515	protein binding	F
gi:48097764	26s proteasome subunit s9	GO:0004175	endopeptidase activity	F
gi:48098249	chloride intracellular channel 5	GO:0006979	response to oxidative stress	P
gi:48098249	chloride intracellular channel 5	GO:0051179	localization	P
gi:48098249	chloride intracellular channel 5	GO:0043232	intracellular non-membrane-bound organelle	C
gi:48098249	chloride intracellular channel 5	GO:0005216	ion channel activity	F
gi:48098249	chloride intracellular channel 5	GO:0008340	determination of adult life span	P
gi:48098747	g elongationmitochondrial 1	GO:0003746	translation elongation factor activity	F
gi:48098747	g elongationmitochondrial 1	GO:0005525	GTP binding	F
gi:48098747	g elongationmitochondrial 1	GO:0005739	mitochondrion	C
gi:48098747	g elongationmitochondrial 1	GO:0006414	translational elongation	P
gi:48098747	g elongationmitochondrial 1	GO:0003924	GTPase activity	F
gi:48099112	aspartylglucosaminidase	GO:0005615	extracellular space	C
gi:48099112	aspartylglucosaminidase	GO:0043621	protein self-association	F
gi:48099112	aspartylglucosaminidase	GO:0005764	lysosome	C
gi:48099112	aspartylglucosaminidase	GO:0003948	N4-(beta-N-acetylglucosaminyl)-L-asparaginase activity	F
gi:48099112	aspartylglucosaminidase	GO:0006517	protein deglycosylation	P
gi:48102172	ubiquitin-conjugating enzyme e2m	GO:0008022	protein C-terminus binding	F
gi:48102172	ubiquitin-conjugating enzyme e2m	GO:0016976	NEDD8 conjugating enzyme activity	F
gi:48102172	ubiquitin-conjugating enzyme e2m	GO:0004842	ubiquitin-protein ligase activity	F
gi:48102172	ubiquitin-conjugating enzyme e2m	GO:0006512	ubiquitin cycle	P
gi:48102172	ubiquitin-conjugating enzyme e2m	GO:0045116	protein neddylation	P
gi:48103127	ribosomal protein s2	GO:0003735	structural constituent of ribosome	F
gi:48103127	ribosomal protein s2	GO:0005811	lipid particle	C
gi:48103127	ribosomal protein s2	GO:0003723	RNA binding	F
gi:48103127	ribosomal protein s2	GO:0005843	cytosolic small ribosomal subunit (sensu Eukaryota)	C
gi:48103127	ribosomal protein s2	GO:0006412	translation	P
gi:48103761	eukaryotic translation initiation factor 4h	GO:0003729	mRNA binding	F
gi:48103761	eukaryotic translation initiation factor 4h	GO:0006413	translational initiation	P
gi:48103761	eukaryotic translation initiation factor 4h	GO:0003743	translation initiation factor activity	F
gi:48103761	eukaryotic translation initiation factor 4h	GO:0005829	cytosol	C
gi:48103761	eukaryotic translation initiation factor 4h	GO:0000166	nucleotide binding	F
gi:48105316	translocase of outer mitochondrial membrane 22 homolog	GO:0005743	mitochondrial inner membrane	C
gi:48105316	translocase of outer mitochondrial membrane 22 homolog	GO:0005515	protein binding	F
gi:48105316	translocase of outer mitochondrial membrane 22 homolog	GO:0015450	P-P-bond-hydrolysis-driven protein transmembrane transporter activity	F
gi:48105316	translocase of outer mitochondrial membrane 22 homolog	GO:0006886	intracellular protein transport	P
gi:48105316	translocase of outer mitochondrial membrane 22 homolog	GO:0005742	mitochondrial outer membrane translocase complex	C
gi:48117538	rpn2 cg11888-pa	GO:0000074	regulation of progression through cell cycle	P
gi:48117538	rpn2 cg11888-pa	GO:0008540	proteasome regulatory particle, base subcomplex (sensu Eukaryota)	C
gi:48117538	rpn2 cg11888-pa	GO:0006508	proteolysis	P
gi:48117538	rpn2 cg11888-pa	GO:0005488	binding	F
gi:48117538	rpn2 cg11888-pa	GO:0004175	endopeptidase activity	F
gi:48120555	ribosomal protein s5	GO:0042254	ribosome biogenesis and assembly	P
gi:48120555	ribosomal protein s5	GO:0003735	structural constituent of ribosome	F
gi:48120555	ribosomal protein s5	GO:0003723	RNA binding	F
gi:48120555	ribosomal protein s5	GO:0005843	cytosolic small ribosomal subunit (sensu Eukaryota)	C
gi:48120555	ribosomal protein s5	GO:0006412	translation	P
gi:48124643	alcohol dehydrogenase 5	GO:0005737	cytoplasm	C
gi:48124643	alcohol dehydrogenase 5	GO:0004022	alcohol dehydrogenase activity	F
gi:48124643	alcohol dehydrogenase 5	GO:0006829	zinc ion transport	P
gi:48124643	alcohol dehydrogenase 5	GO:0008270	zinc ion binding	F
gi:48124643	alcohol dehydrogenase 5	GO:0051903	S-(hydroxymethyl)glutathione dehydrogenase activity	F
gi:48141081	ferredoxin 1	GO:0051536	iron-sulfur cluster binding	F
gi:48141081	ferredoxin 1	GO:0009055	electron carrier activity	F
gi:48141081	ferredoxin 1	GO:0005506	iron ion binding	F
gi:48141081	ferredoxin 1	GO:0005759	mitochondrial matrix	C
gi:48141081	ferredoxin 1	GO:0008152	metabolic process	P
gi:48141870	mn superoxide dismutase	GO:0046686	response to cadmium ion	P
gi:48141870	mn superoxide dismutase	GO:0046872	metal ion binding	F
gi:48141870	mn superoxide dismutase	GO:0006801	superoxide metabolic process	P
gi:48141870	mn superoxide dismutase	GO:0004784	superoxide dismutase activity	F
gi:48141870	mn superoxide dismutase	GO:0051597	response to methylmercury	P
gi:58585098	major royal jelly protein 3	GO:0050832	defense response to fungus	P
gi:58585098	major royal jelly protein 3	GO:0005576	extracellular region	C
gi:58585098	major royal jelly protein 3	GO:0050830	defense response to Gram-positive bacterium	P
gi:58585098	major royal jelly protein 3	GO:0006805	xenobiotic metabolic process	P
gi:58585098	major royal jelly protein 3	GO:0050829	defense response to Gram-negative bacterium	P
gi:58585108	major royal jelly protein 3	GO:0050832	defense response to fungus	P
gi:58585108	major royal jelly protein 3	GO:0005576	extracellular region	C
gi:58585108	major royal jelly protein 3	GO:0050830	defense response to Gram-positive bacterium	P
gi:58585108	major royal jelly protein 3	GO:0006805	xenobiotic metabolic process	P
gi:58585108	major royal jelly protein 3	GO:0050829	defense response to Gram-negative bacterium	P
gi:58585138	major royal jelly protein 3	GO:0050832	defense response to fungus	P
gi:58585138	major royal jelly protein 3	GO:0005576	extracellular region	C
gi:58585138	major royal jelly protein 3	GO:0050830	defense response to Gram-positive bacterium	P
gi:58585138	major royal jelly protein 3	GO:0006805	xenobiotic metabolic process	P
gi:58585138	major royal jelly protein 3	GO:0050829	defense response to Gram-negative bacterium	P
gi:58585142	major royal jelly protein 3	GO:0050832	defense response to fungus	P
gi:58585142	major royal jelly protein 3	GO:0005576	extracellular region	C
gi:58585142	major royal jelly protein 3	GO:0050830	defense response to Gram-positive bacterium	P
gi:58585142	major royal jelly protein 3	GO:0006805	xenobiotic metabolic process	P
gi:58585142	major royal jelly protein 3	GO:0050829	defense response to Gram-negative bacterium	P
gi:58585188	major royal jelly protein 3	GO:0050832	defense response to fungus	P
gi:58585188	major royal jelly protein 3	GO:0005576	extracellular region	C
gi:58585188	major royal jelly protein 3	GO:0050830	defense response to Gram-positive bacterium	P
gi:58585188	major royal jelly protein 3	GO:0006805	xenobiotic metabolic process	P
gi:58585188	major royal jelly protein 3	GO:0050829	defense response to Gram-negative bacterium	P
gi:62198227	major royal jelly protein 3	GO:0050832	defense response to fungus	P
gi:62198227	major royal jelly protein 3	GO:0005576	extracellular region	C
gi:62198227	major royal jelly protein 3	GO:0050830	defense response to Gram-positive bacterium	P
gi:62198227	major royal jelly protein 3	GO:0006805	xenobiotic metabolic process	P
gi:62198227	major royal jelly protein 3	GO:0050829	defense response to Gram-negative bacterium	P
gi:66499314	ubiquitin carboxyl-terminal hydrolase l5	GO:0005622	intracellular	C
gi:66499314	ubiquitin carboxyl-terminal hydrolase l5	GO:0043283	biopolymer metabolic process	P
gi:66499314	ubiquitin carboxyl-terminal hydrolase l5	GO:0005515	protein binding	F
gi:66499314	ubiquitin carboxyl-terminal hydrolase l5	GO:0044267	cellular protein metabolic process	P
gi:66499314	ubiquitin carboxyl-terminal hydrolase l5	GO:0008234	cysteine-type peptidase activity	F
gi:66499951	camp responsive element binding protein 1 isoform a	GO:0043565	sequence-specific DNA binding	F
gi:66499951	camp responsive element binding protein 1 isoform a	GO:0046983	protein dimerization activity	F
gi:66499951	camp responsive element binding protein 1 isoform a	GO:0003700	transcription factor activity	F
gi:66499951	camp responsive element binding protein 1 isoform a	GO:0005634	nucleus	C
gi:66499951	camp responsive element binding protein 1 isoform a	GO:0006355	regulation of transcription, DNA-dependent	P
gi:66500045	eukaryotic translation initiation factorsubunit 236kda	GO:0005852	eukaryotic translation initiation factor 3 complex	C
gi:66500045	eukaryotic translation initiation factorsubunit 236kda	GO:0005515	protein binding	F
gi:66500045	eukaryotic translation initiation factorsubunit 236kda	GO:0006446	regulation of translational initiation	P
gi:66500045	eukaryotic translation initiation factorsubunit 236kda	GO:0003743	translation initiation factor activity	F
gi:66500045	eukaryotic translation initiation factorsubunit 236kda	GO:0005829	cytosol	C
gi:66500170	glucosidase ii	GO:0005975	carbohydrate metabolic process	P
gi:66500170	glucosidase ii	GO:0005515	protein binding	F
gi:66500170	glucosidase ii	GO:0017177	alpha-glucosidase II complex	C
gi:66500170	glucosidase ii	GO:0006491	N-glycan processing	P
gi:66500170	glucosidase ii	GO:0004558	alpha-glucosidase activity	F
gi:66500213	leucine zipper-ef-hand containing transmembrane protein 1	GO:0005887	integral to plasma membrane	C
gi:66500213	leucine zipper-ef-hand containing transmembrane protein 1	GO:0005743	mitochondrial inner membrane	C
gi:66500213	leucine zipper-ef-hand containing transmembrane protein 1	GO:0007275	multicellular organismal development	P
gi:66500213	leucine zipper-ef-hand containing transmembrane protein 1	GO:0005509	calcium ion binding	F
gi:66500213	leucine zipper-ef-hand containing transmembrane protein 1	GO:0007165	signal transduction	P
gi:66500225	glutamate semialdehyde dehydrogenase	GO:0017084	delta1-pyrroline-5-carboxylate synthetase activity	F
gi:66500225	glutamate semialdehyde dehydrogenase	GO:0005743	mitochondrial inner membrane	C
gi:66500225	glutamate semialdehyde dehydrogenase	GO:0008652	amino acid biosynthetic process	P
gi:66500225	glutamate semialdehyde dehydrogenase	GO:0004349	glutamate 5-kinase activity	F
gi:66500225	glutamate semialdehyde dehydrogenase	GO:0004350	glutamate-5-semialdehyde dehydrogenase activity	F
gi:66500396	tropomyosin invertebrate	GO:0005862	muscle thin filament tropomyosin	C
gi:66500396	tropomyosin invertebrate	GO:0045451	pole plasm oskar mRNA localization	P
gi:66500396	tropomyosin invertebrate	GO:0003779	actin binding	F
gi:66500396	tropomyosin invertebrate	GO:0048813	dendrite morphogenesis	P
gi:66500396	tropomyosin invertebrate	GO:0006936	muscle contraction	P
gi:66500400	tropomyosin invertebrate	GO:0005862	muscle thin filament tropomyosin	C
gi:66500400	tropomyosin invertebrate	GO:0045451	pole plasm oskar mRNA localization	P
gi:66500400	tropomyosin invertebrate	GO:0003779	actin binding	F
gi:66500400	tropomyosin invertebrate	GO:0048813	dendrite morphogenesis	P
gi:66500400	tropomyosin invertebrate	GO:0006936	muscle contraction	P
gi:66500861	mitochondrial ribosomal protein s17	GO:0005763	mitochondrial small ribosomal subunit	C
gi:66500861	mitochondrial ribosomal protein s17	GO:0005488	binding	F
gi:66500861	mitochondrial ribosomal protein s17	GO:0003735	structural constituent of ribosome	F
gi:66500861	mitochondrial ribosomal protein s17	GO:0006810	transport	P
gi:66500861	mitochondrial ribosomal protein s17	GO:0016020	membrane	C
gi:66500885	ribosomal protein l13a	GO:0007219	Notch signaling pathway	P
gi:66500885	ribosomal protein l13a	GO:0003735	structural constituent of ribosome	F
gi:66500885	ribosomal protein l13a	GO:0008407	bristle morphogenesis	P
gi:66500885	ribosomal protein l13a	GO:0006412	translation	P
gi:66500885	ribosomal protein l13a	GO:0005842	cytosolic large ribosomal subunit (sensu Eukaryota)	C
gi:66500946	apaf1 interacting protein	GO:0005737	cytoplasm	C
gi:66500946	apaf1 interacting protein	GO:0042802	identical protein binding	F
gi:66500946	apaf1 interacting protein	GO:0006829	zinc ion transport	P
gi:66500946	apaf1 interacting protein	GO:0008270	zinc ion binding	F
gi:66500946	apaf1 interacting protein	GO:0043066	negative regulation of apoptosis	P
gi:66501629	leucyl-trna synthetase	GO:0004812	aminoacyl-tRNA ligase activity	F
gi:66501629	leucyl-trna synthetase	GO:0008318	protein prenyltransferase activity	F
gi:66501629	leucyl-trna synthetase	GO:0018346	protein amino acid prenylation	P
gi:66501629	leucyl-trna synthetase	GO:0006418	tRNA aminoacylation for protein translation	P
gi:66501629	leucyl-trna synthetase	GO:0000166	nucleotide binding	F
gi:66504343	ribosomal protein s3	GO:0003735	structural constituent of ribosome	F
gi:66504343	ribosomal protein s3	GO:0003723	RNA binding	F
gi:66504343	ribosomal protein s3	GO:0005515	protein binding	F
gi:66504343	ribosomal protein s3	GO:0005843	cytosolic small ribosomal subunit (sensu Eukaryota)	C
gi:66504343	ribosomal protein s3	GO:0006412	translation	P
gi:66504777	fibrillarin	GO:0001651	dense fibrillar component	C
gi:66504777	fibrillarin	GO:0003729	mRNA binding	F
gi:66504777	fibrillarin	GO:0030532	small nuclear ribonucleoprotein complex	C
gi:66504777	fibrillarin	GO:0006364	rRNA processing	P
gi:66504777	fibrillarin	GO:0008168	methyltransferase activity	F
gi:66504967	solute carrier family 25 (mitochondrial carrier citrate transporter)member 1	GO:0005488	binding	F
gi:66504967	solute carrier family 25 (mitochondrial carrier citrate transporter)member 1	GO:0005743	mitochondrial inner membrane	C
gi:66504967	solute carrier family 25 (mitochondrial carrier citrate transporter)member 1	GO:0006843	mitochondrial citrate transport	P
gi:66504967	solute carrier family 25 (mitochondrial carrier citrate transporter)member 1	GO:0016021	integral to membrane	C
gi:66504967	solute carrier family 25 (mitochondrial carrier citrate transporter)member 1	GO:0015137	citrate transmembrane transporter activity	F
gi:66508366	inosine 5-phosphate dehydrogenase 2	GO:0007411	axon guidance	P
gi:66508366	inosine 5-phosphate dehydrogenase 2	GO:0030955	potassium ion binding	F
gi:66508366	inosine 5-phosphate dehydrogenase 2	GO:0046651	lymphocyte proliferation	P
gi:66508366	inosine 5-phosphate dehydrogenase 2	GO:0006177	GMP biosynthetic process	P
gi:66508366	inosine 5-phosphate dehydrogenase 2	GO:0003938	IMP dehydrogenase activity	F
gi:66509109	mitochondrial ribosomal protein s5	GO:0002119	larval development (sensu Nematoda)	P
gi:66509109	mitochondrial ribosomal protein s5	GO:0040010	positive regulation of growth rate	P
gi:66509109	mitochondrial ribosomal protein s5	GO:0015935	small ribosomal subunit	C
gi:66509109	mitochondrial ribosomal protein s5	GO:0009792	embryonic development ending in birth or egg hatching	P
gi:66509109	mitochondrial ribosomal protein s5	GO:0005739	mitochondrion	C
gi:66511756	nadh-ubiquinone oxidoreductase ashi subunit	GO:0044237	cellular metabolic process	P
gi:66511756	nadh-ubiquinone oxidoreductase ashi subunit	GO:0006118	electron transport	P
gi:66511756	nadh-ubiquinone oxidoreductase ashi subunit	GO:0016020	membrane	C
gi:66511756	nadh-ubiquinone oxidoreductase ashi subunit	GO:0005739	mitochondrion	C
gi:66511756	nadh-ubiquinone oxidoreductase ashi subunit	GO:0003954	NADH dehydrogenase activity	F
gi:66512107	proteasomebeta type 1	GO:0005737	cytoplasm	C
gi:66512107	proteasomebeta type 1	GO:0004175	endopeptidase activity	F
gi:66512107	proteasomebeta type 1	GO:0005839	proteasome core complex (sensu Eukaryota)	C
gi:66512107	proteasomebeta type 1	GO:0006510	ATP-dependent proteolysis	P
gi:66512107	proteasomebeta type 1	GO:0006511	ubiquitin-dependent protein catabolic process	P
gi:66513879	threonyl-trna synthetase	GO:0005737	cytoplasm	C
gi:66513879	threonyl-trna synthetase	GO:0004829	threonine-tRNA ligase activity	F
gi:66513879	threonyl-trna synthetase	GO:0005524	ATP binding	F
gi:66513879	threonyl-trna synthetase	GO:0006435	threonyl-tRNA aminoacylation	P
gi:66513879	threonyl-trna synthetase	GO:0042803	protein homodimerization activity	F
gi:66514094	aldehyde dehydrogenase 1member l2	GO:0005488	binding	F
gi:66514094	aldehyde dehydrogenase 1member l2	GO:0016491	oxidoreductase activity	F
gi:66514094	aldehyde dehydrogenase 1member l2	GO:0009058	biosynthetic process	P
gi:66514094	aldehyde dehydrogenase 1member l2	GO:0044237	cellular metabolic process	P
gi:66514094	aldehyde dehydrogenase 1member l2	GO:0008168	methyltransferase activity	F
gi:66514467	developmentally regulated gtp binding protein 1	GO:0006350	transcription	P
gi:66514467	developmentally regulated gtp binding protein 1	GO:0005737	cytoplasm	C
gi:66514467	developmentally regulated gtp binding protein 1	GO:0007275	multicellular organismal development	P
gi:66514467	developmentally regulated gtp binding protein 1	GO:0008134	transcription factor binding	F
gi:66514467	developmentally regulated gtp binding protein 1	GO:0005525	GTP binding	F
gi:66515288	eukaryotic translation initiation factor 5	GO:0006446	regulation of translational initiation	P
gi:66515288	eukaryotic translation initiation factor 5	GO:0003743	translation initiation factor activity	F
gi:66515288	eukaryotic translation initiation factor 5	GO:0005829	cytosol	C
gi:66515288	eukaryotic translation initiation factor 5	GO:0000166	nucleotide binding	F
gi:66515288	eukaryotic translation initiation factor 5	GO:0003924	GTPase activity	F
gi:110748682	ribose-phosphate pyrophosphokinase	GO:0009156	ribonucleoside monophosphate biosynthetic process	P
gi:110748682	ribose-phosphate pyrophosphokinase	GO:0004749	ribose phosphate diphosphokinase activity	F
gi:110748682	ribose-phosphate pyrophosphokinase	GO:0000287	magnesium ion binding	F
gi:110748682	ribose-phosphate pyrophosphokinase	GO:0009116	nucleoside metabolic process	P
gi:110748682	ribose-phosphate pyrophosphokinase	GO:0016978	lipoate-protein ligase B activity	F
gi:110750145	clathrin interactor 1	GO:0048488	synaptic vesicle endocytosis	P
gi:110750145	clathrin interactor 1	GO:0048193	Golgi vesicle transport	P
gi:110750145	clathrin interactor 1	GO:0005794	Golgi apparatus	C
gi:110750145	clathrin interactor 1	GO:0030276	clathrin binding	F
gi:110750145	clathrin interactor 1	GO:0048268	clathrin cage assembly	P
gi:110750170	eukaryotic translation initiation factor 3 subunit 6	GO:0005852	eukaryotic translation initiation factor 3 complex	C
gi:110750170	eukaryotic translation initiation factor 3 subunit 6	GO:0005515	protein binding	F
gi:110750170	eukaryotic translation initiation factor 3 subunit 6	GO:0006446	regulation of translational initiation	P
gi:110750170	eukaryotic translation initiation factor 3 subunit 6	GO:0003743	translation initiation factor activity	F
gi:110750170	eukaryotic translation initiation factor 3 subunit 6	GO:0005829	cytosol	C
gi:110755248	vesicle associated	GO:0030134	ER to Golgi transport vesicle	C
gi:110755248	vesicle associated	GO:0005795	Golgi stack	C
gi:110755248	vesicle associated	GO:0016192	vesicle-mediated transport	P
gi:110755248	vesicle associated	GO:0016020	membrane	C
gi:110755248	vesicle associated	GO:0005783	endoplasmic reticulum	C
gi:110755692	isoleucyl-trna synthetase	GO:0005737	cytoplasm	C
gi:110755692	isoleucyl-trna synthetase	GO:0005625	soluble fraction	C
gi:110755692	isoleucyl-trna synthetase	GO:0006418	tRNA aminoacylation for protein translation	P
gi:110755692	isoleucyl-trna synthetase	GO:0004822	isoleucine-tRNA ligase activity	F
gi:110755692	isoleucyl-trna synthetase	GO:0000166	nucleotide binding	F
gi:110756037	succinyl-coa synthetase beta chain	GO:0004776	succinate-CoA ligase (GDP-forming) activity	F
gi:110756037	succinyl-coa synthetase beta chain	GO:0006104	succinyl-CoA metabolic process	P
gi:110756037	succinyl-coa synthetase beta chain	GO:0005524	ATP binding	F
gi:110756037	succinyl-coa synthetase beta chain	GO:0006099	tricarboxylic acid cycle	P
gi:110756037	succinyl-coa synthetase beta chain	GO:0005739	mitochondrion	C
gi:110756587	histone aminotransferase 1	GO:0006323	DNA packaging	P
gi:110756587	histone aminotransferase 1	GO:0005515	protein binding	F
gi:110756587	histone aminotransferase 1	GO:0004402	histone acetyltransferase activity	F
gi:110756587	histone aminotransferase 1	GO:0006475	internal protein amino acid acetylation	P
gi:110756587	histone aminotransferase 1	GO:0005634	nucleus	C
gi:110756961	glucose dehydrogenase	GO:0004344	glucose dehydrogenase (acceptor) activity	F
gi:110756961	glucose dehydrogenase	GO:0046693	sperm storage	P
gi:110756961	glucose dehydrogenase	GO:0006006	glucose metabolic process	P
gi:110756961	glucose dehydrogenase	GO:0008364	pupal chitin-based cuticle development	P
gi:110756961	glucose dehydrogenase	GO:0005576	extracellular region	C
gi:110757658	pyruvate dehydrogenasecomponent x	GO:0008415	acyltransferase activity	F
gi:110757658	pyruvate dehydrogenasecomponent x	GO:0006086	acetyl-CoA biosynthetic process from pyruvate	P
gi:110757658	pyruvate dehydrogenasecomponent x	GO:0004738	pyruvate dehydrogenase activity	F
gi:110757658	pyruvate dehydrogenasecomponent x	GO:0005515	protein binding	F
gi:110757658	pyruvate dehydrogenasecomponent x	GO:0005967	mitochondrial pyruvate dehydrogenase complex	C
gi:110758587	atp-bindingsub-family fmember 2	GO:0042626	ATPase activity, coupled to transmembrane movement of substances	F
gi:110758587	atp-bindingsub-family fmember 2	GO:0005740	mitochondrial envelope	C
gi:110758587	atp-bindingsub-family fmember 2	GO:0006810	transport	P
gi:110758587	atp-bindingsub-family fmember 2	GO:0005524	ATP binding	F
gi:110758587	atp-bindingsub-family fmember 2	GO:0043190	ATP-binding cassette (ABC) transporter complex	C
gi:110758668	phosphoglycerate dehydrogenase	GO:0004617	phosphoglycerate dehydrogenase activity	F
gi:110758668	phosphoglycerate dehydrogenase	GO:0009055	electron carrier activity	F
gi:110758668	phosphoglycerate dehydrogenase	GO:0007420	brain development	P
gi:110758668	phosphoglycerate dehydrogenase	GO:0048037	cofactor binding	F
gi:110758668	phosphoglycerate dehydrogenase	GO:0009070	serine family amino acid biosynthetic process	P
gi:110758921	glucose-regulated protein 94	GO:0005615	extracellular space	C
gi:110758921	glucose-regulated protein 94	GO:0050750	low-density lipoprotein receptor binding	F
gi:110758921	glucose-regulated protein 94	GO:0005811	lipid particle	C
gi:110758921	glucose-regulated protein 94	GO:0051082	unfolded protein binding	F
gi:110758921	glucose-regulated protein 94	GO:0005783	endoplasmic reticulum	C
gi:110759509	mitochondrial intermediate peptidase	GO:0004243	mitochondrial intermediate peptidase activity	F
gi:110759509	mitochondrial intermediate peptidase	GO:0030145	manganese ion binding	F
gi:110759509	mitochondrial intermediate peptidase	GO:0006627	mitochondrial protein processing	P
gi:110759509	mitochondrial intermediate peptidase	GO:0000287	magnesium ion binding	F
gi:110759509	mitochondrial intermediate peptidase	GO:0005739	mitochondrion	C
gi:110759591	heterogeneous nuclear ribonucleoprotein k	GO:0005654	nucleoplasm	C
gi:110759591	heterogeneous nuclear ribonucleoprotein k	GO:0003676	nucleic acid binding	F
gi:110759591	heterogeneous nuclear ribonucleoprotein k	GO:0005515	protein binding	F
gi:110759591	heterogeneous nuclear ribonucleoprotein k	GO:0030529	ribonucleoprotein complex	C
gi:110759591	heterogeneous nuclear ribonucleoprotein k	GO:0006396	RNA processing	P
gi:110760068	translocase of inner mitochondrial membrane 9 homologisoform cra_a	GO:0008270	zinc ion binding	F
gi:110760068	translocase of inner mitochondrial membrane 9 homologisoform cra_a	GO:0005744	mitochondrial inner membrane presequence translocase complex	C
gi:110760068	translocase of inner mitochondrial membrane 9 homologisoform cra_a	GO:0015450	P-P-bond-hydrolysis-driven protein transmembrane transporter activity	F
gi:110760068	translocase of inner mitochondrial membrane 9 homologisoform cra_a	GO:0006626	protein targeting to mitochondrion	P
gi:110760068	translocase of inner mitochondrial membrane 9 homologisoform cra_a	GO:0007605	sensory perception of sound	P
gi:110760082	succinic semialdehyde dehydrogenase	GO:0007417	central nervous system development	P
gi:110760082	succinic semialdehyde dehydrogenase	GO:0009450	gamma-aminobutyric acid catabolic process	P
gi:110760082	succinic semialdehyde dehydrogenase	GO:0006118	electron transport	P
gi:110760082	succinic semialdehyde dehydrogenase	GO:0004777	succinate-semialdehyde dehydrogenase activity	F
gi:110760082	succinic semialdehyde dehydrogenase	GO:0005739	mitochondrion	C
gi:110760320	pyridoxal kinase	GO:0005737	cytoplasm	C
gi:110760320	pyridoxal kinase	GO:0042538	hyperosmotic salinity response	P
gi:110760320	pyridoxal kinase	GO:0005488	binding	F
gi:110760320	pyridoxal kinase	GO:0008478	pyridoxal kinase activity	F
gi:110760320	pyridoxal kinase	GO:0008615	pyridoxine biosynthetic process	P
gi:110760666	major royal jelly protein 3	GO:0050832	defense response to fungus	P
gi:110760666	major royal jelly protein 3	GO:0005576	extracellular region	C
gi:110760666	major royal jelly protein 3	GO:0050830	defense response to Gram-positive bacterium	P
gi:110760666	major royal jelly protein 3	GO:0006805	xenobiotic metabolic process	P
gi:110760666	major royal jelly protein 3	GO:0050829	defense response to Gram-negative bacterium	P
gi:110760680	lethal giant larvae homolog 1	GO:0006461	protein complex assembly	P
gi:110760680	lethal giant larvae homolog 1	GO:0030864	cortical actin cytoskeleton	C
gi:110760680	lethal giant larvae homolog 1	GO:0030866	cortical actin cytoskeleton organization and biogenesis	P
gi:110760680	lethal giant larvae homolog 1	GO:0035090	maintenance of apical/basal cell polarity	P
gi:110760680	lethal giant larvae homolog 1	GO:0019901	protein kinase binding	F
gi:110760871	aldehyde dehydrogenase 4member a1	GO:0003842	1-pyrroline-5-carboxylate dehydrogenase activity	F
gi:110760871	aldehyde dehydrogenase 4member a1	GO:0004029	aldehyde dehydrogenase (NAD) activity	F
gi:110760871	aldehyde dehydrogenase 4member a1	GO:0006562	proline catabolic process	P
gi:110760871	aldehyde dehydrogenase 4member a1	GO:0009055	electron carrier activity	F
gi:110760871	aldehyde dehydrogenase 4member a1	GO:0005759	mitochondrial matrix	C
gi:110760917	cg6404-isoform b	GO:0005743	mitochondrial inner membrane	C
gi:110760917	cg6404-isoform b	GO:0009987	cellular process	P
gi:110760917	cg6404-isoform b	GO:0008152	metabolic process	P
gi:110760917	cg6404-isoform b	GO:0044425	membrane part	C
gi:110760917	cg6404-isoform b	GO:0005215	transporter activity	F
gi:110761214	elongation factor 1 gamma	GO:0003746	translation elongation factor activity	F
gi:110761214	elongation factor 1 gamma	GO:0005853	eukaryotic translation elongation factor 1 complex	C
gi:110761214	elongation factor 1 gamma	GO:0035071	salivary gland cell autophagic cell death	P
gi:110761214	elongation factor 1 gamma	GO:0005829	cytosol	C
gi:110761214	elongation factor 1 gamma	GO:0006414	translational elongation	P
gi:110761364	cg4376-isoform b	GO:0007016	cytoskeletal anchoring	P
gi:110761364	cg4376-isoform b	GO:0051017	actin filament bundle formation	P
gi:110761364	cg4376-isoform b	GO:0051015	actin filament binding	F
gi:110761364	cg4376-isoform b	GO:0005509	calcium ion binding	F
gi:110761364	cg4376-isoform b	GO:0005925	focal adhesion	C
gi:110761428	major royal jelly protein 3	GO:0050832	defense response to fungus	P
gi:110761428	major royal jelly protein 3	GO:0005576	extracellular region	C
gi:110761428	major royal jelly protein 3	GO:0050830	defense response to Gram-positive bacterium	P
gi:110761428	major royal jelly protein 3	GO:0006805	xenobiotic metabolic process	P
gi:110761428	major royal jelly protein 3	GO:0050829	defense response to Gram-negative bacterium	P
gi:110761827	fasciclin-3 precursor (fasciclin iii) (fas iii)	GO:0044459	plasma membrane part	C
gi:110761827	fasciclin-3 precursor (fasciclin iii) (fas iii)	GO:0042221	response to chemical stimulus	P
gi:110761827	fasciclin-3 precursor (fasciclin iii) (fas iii)	GO:0007409	axonogenesis	P
gi:110761827	fasciclin-3 precursor (fasciclin iii) (fas iii)	GO:0008039	synaptic target recognition	P
gi:110761827	fasciclin-3 precursor (fasciclin iii) (fas iii)	GO:0007611	learning and/or memory	P
gi:110762610	neurotactin cg9704-isoform b	GO:0007417	central nervous system development	P
gi:110762610	neurotactin cg9704-isoform b	GO:0016323	basolateral plasma membrane	C
gi:110762610	neurotactin cg9704-isoform b	GO:0007411	axon guidance	P
gi:110762610	neurotactin cg9704-isoform b	GO:0016021	integral to membrane	C
gi:110762610	neurotactin cg9704-isoform b	GO:0007413	axonal fasciculation	P
gi:110762648	mitochondrial trans-2-enoyl-reductase	GO:0019166	trans-2-enoyl-CoA reductase (NADPH) activity	F
gi:110762648	mitochondrial trans-2-enoyl-reductase	GO:0016922	ligand-dependent nuclear receptor binding	F
gi:110762648	mitochondrial trans-2-enoyl-reductase	GO:0005634	nucleus	C
gi:110762648	mitochondrial trans-2-enoyl-reductase	GO:0005829	cytosol	C
gi:110762648	mitochondrial trans-2-enoyl-reductase	GO:0005739	mitochondrion	C
gi:110763326	thioredoxin peroxidase	GO:0045454	cell redox homeostasis	P
gi:110763326	thioredoxin peroxidase	GO:0004602	glutathione peroxidase activity	F
gi:110763326	thioredoxin peroxidase	GO:0005829	cytosol	C
gi:110763326	thioredoxin peroxidase	GO:0008379	thioredoxin peroxidase activity	F
gi:110763326	thioredoxin peroxidase	GO:0005739	mitochondrion	C
gi:110763739	mitochondrial ribosomal protein s7	GO:0005763	mitochondrial small ribosomal subunit	C
gi:110763739	mitochondrial ribosomal protein s7	GO:0003735	structural constituent of ribosome	F
gi:110763739	mitochondrial ribosomal protein s7	GO:0003723	RNA binding	F
gi:110763739	mitochondrial ribosomal protein s7	GO:0005843	cytosolic small ribosomal subunit (sensu Eukaryota)	C
gi:110763739	mitochondrial ribosomal protein s7	GO:0006412	translation	P
gi:110763892	cathepsin l	GO:0005764	lysosome	C
gi:110763892	cathepsin l	GO:0030163	protein catabolic process	P
gi:110763892	cathepsin l	GO:0004217	cathepsin L activity	F
gi:110763892	cathepsin l	GO:0035071	salivary gland cell autophagic cell death	P
gi:110763892	cathepsin l	GO:0006508	proteolysis	P
gi:110764577	cell adhesion molecule	GO:0005488	binding	F
gi:110764577	cell adhesion molecule	GO:0019991	septate junction assembly	P
gi:110764577	cell adhesion molecule	GO:0045197	establishment and/or maintenance of epithelial cell polarity	P
gi:110764577	cell adhesion molecule	GO:0005919	pleated septate junction	C
gi:110764577	cell adhesion molecule	GO:0030182	neuron differentiation	P
gi:110764645	peptidase d	GO:0046872	metal ion binding	F
gi:110764645	peptidase d	GO:0006520	amino acid metabolic process	P
gi:110764645	peptidase d	GO:0008472	metallocarboxypeptidase D activity	F
gi:110764645	peptidase d	GO:0006508	proteolysis	P
gi:110764645	peptidase d	GO:0004251	X-Pro dipeptidase activity	F
gi:110765973	ribosomal protein l38	GO:0003735	structural constituent of ribosome	F
gi:110765973	ribosomal protein l38	GO:0003723	RNA binding	F
gi:110765973	ribosomal protein l38	GO:0005515	protein binding	F
gi:110765973	ribosomal protein l38	GO:0006412	translation	P
gi:110765973	ribosomal protein l38	GO:0005842	cytosolic large ribosomal subunit (sensu Eukaryota)	C
gi:66517185	translocase of outer mitochondrial membrane 40 homolog	GO:0008308	voltage-gated ion-selective channel activity	F
gi:66517185	translocase of outer mitochondrial membrane 40 homolog	GO:0006626	protein targeting to mitochondrion	P
gi:66517185	translocase of outer mitochondrial membrane 40 homolog	GO:0006820	anion transport	P
gi:66517185	translocase of outer mitochondrial membrane 40 homolog	GO:0015450	P-P-bond-hydrolysis-driven protein transmembrane transporter activity	F
gi:66517185	translocase of outer mitochondrial membrane 40 homolog	GO:0005741	mitochondrial outer membrane	C
gi:66517407	ribosomal protein s4e	GO:0003735	structural constituent of ribosome	F
gi:66517407	ribosomal protein s4e	GO:0005811	lipid particle	C
gi:66517407	ribosomal protein s4e	GO:0005843	cytosolic small ribosomal subunit (sensu Eukaryota)	C
gi:66517407	ribosomal protein s4e	GO:0006412	translation	P
gi:66517407	ribosomal protein s4e	GO:0019843	rRNA binding	F
gi:66517758	carbonyl reductase 1	GO:0005829	cytosol	C
gi:66517758	carbonyl reductase 1	GO:0008152	metabolic process	P
gi:66517758	carbonyl reductase 1	GO:0005792	microsome	C
gi:66517758	carbonyl reductase 1	GO:0004090	carbonyl reductase (NADPH) activity	F
gi:66517758	carbonyl reductase 1	GO:0005515	protein binding	F
gi:66519153	signal peptide peptidase	GO:0005789	endoplasmic reticulum membrane	C
gi:66519153	signal peptide peptidase	GO:0043523	regulation of neuron apoptosis	P
gi:66519153	signal peptide peptidase	GO:0007424	open tracheal system development	P
gi:66519153	signal peptide peptidase	GO:0042499	signal peptide peptidase activity	F
gi:66519153	signal peptide peptidase	GO:0016021	integral to membrane	C
gi:66519157	mgc80364 protein	GO:0005839	proteasome core complex (sensu Eukaryota)	C
gi:66519157	mgc80364 protein	GO:0004298	threonine endopeptidase activity	F
gi:66519157	mgc80364 protein	GO:0006511	ubiquitin-dependent protein catabolic process	P
gi:66519157	mgc80364 protein	GO:0004866	endopeptidase inhibitor activity	F
gi:66519157	mgc80364 protein	GO:0005829	cytosol	C
gi:66519367	annexin ix cg5730-isoform c	GO:0008360	regulation of cell shape	P
gi:66519367	annexin ix cg5730-isoform c	GO:0003779	actin binding	F
gi:66519367	annexin ix cg5730-isoform c	GO:0007155	cell adhesion	P
gi:66519367	annexin ix cg5730-isoform c	GO:0005544	calcium-dependent phospholipid binding	F
gi:66519367	annexin ix cg5730-isoform c	GO:0005509	calcium ion binding	F
gi:66522238	cyclin-dependent kinase 6	GO:0000080	G1 phase of mitotic cell cycle	P
gi:66522238	cyclin-dependent kinase 6	GO:0008283	cell proliferation	P
gi:66522238	cyclin-dependent kinase 6	GO:0005515	protein binding	F
gi:66522238	cyclin-dependent kinase 6	GO:0004672	protein kinase activity	F
gi:66522238	cyclin-dependent kinase 6	GO:0000074	regulation of progression through cell cycle	P
gi:66522335	proteasome 26s non-atpase subunit 7	GO:0004175	endopeptidase activity	F
gi:66522335	proteasome 26s non-atpase subunit 7	GO:0030425	dendrite	C
gi:66522335	proteasome 26s non-atpase subunit 7	GO:0006511	ubiquitin-dependent protein catabolic process	P
gi:66522335	proteasome 26s non-atpase subunit 7	GO:0005829	cytosol	C
gi:66522335	proteasome 26s non-atpase subunit 7	GO:0008541	proteasome regulatory particle, lid subcomplex (sensu Eukaryota)	C
gi:66522349	chaperonin containingsubunit 5	GO:0006457	protein folding	P
gi:66522349	chaperonin containingsubunit 5	GO:0005832	chaperonin-containing T-complex	C
gi:66522349	chaperonin containingsubunit 5	GO:0005524	ATP binding	F
gi:66522349	chaperonin containingsubunit 5	GO:0051082	unfolded protein binding	F
gi:66522349	chaperonin containingsubunit 5	GO:0042623	ATPase activity, coupled	F
gi:66522787	signal recognition particle receptor beta subunit	GO:0005785	signal recognition particle receptor complex	C
gi:66522787	signal recognition particle receptor beta subunit	GO:0016021	integral to membrane	C
gi:66522787	signal recognition particle receptor beta subunit	GO:0035293	chitin-based larval cuticle pattern formation	P
gi:66522787	signal recognition particle receptor beta subunit	GO:0003924	GTPase activity	F
gi:66522787	signal recognition particle receptor beta subunit	GO:0005047	signal recognition particle binding	F
gi:66524051	adenine phosphoribosyltransferase	GO:0005737	cytoplasm	C
gi:66524051	adenine phosphoribosyltransferase	GO:0003999	adenine phosphoribosyltransferase activity	F
gi:66524051	adenine phosphoribosyltransferase	GO:0016208	AMP binding	F
gi:66524051	adenine phosphoribosyltransferase	GO:0006139	nucleobase, nucleoside, nucleotide and nucleic acid metabolic process	P
gi:66524051	adenine phosphoribosyltransferase	GO:0005515	protein binding	F
gi:66524811	sphingosine-1-phosphate lyase 1	GO:0030176	integral to endoplasmic reticulum membrane	C
gi:66524811	sphingosine-1-phosphate lyase 1	GO:0006915	apoptosis	P
gi:66524811	sphingosine-1-phosphate lyase 1	GO:0008117	sphinganine-1-phosphate aldolase activity	F
gi:66524811	sphingosine-1-phosphate lyase 1	GO:0030149	sphingolipid catabolic process	P
gi:66524811	sphingosine-1-phosphate lyase 1	GO:0006672	ceramide metabolic process	P
gi:66525147	vesicular mannose-binding lectin	GO:0005529	sugar binding	F
gi:66525147	vesicular mannose-binding lectin	GO:0005793	ER-Golgi intermediate compartment	C
gi:66525147	vesicular mannose-binding lectin	GO:0018991	oviposition	P
gi:66525147	vesicular mannose-binding lectin	GO:0009792	embryonic development ending in birth or egg hatching	P
gi:66525147	vesicular mannose-binding lectin	GO:0016020	membrane	C
gi:66525794	n-acetylglucosamine kinase	GO:0005625	soluble fraction	C
gi:66525794	n-acetylglucosamine kinase	GO:0009384	N-acylmannosamine kinase activity	F
gi:66525794	n-acetylglucosamine kinase	GO:0005515	protein binding	F
gi:66525794	n-acetylglucosamine kinase	GO:0006044	N-acetylglucosamine metabolic process	P
gi:66525794	n-acetylglucosamine kinase	GO:0045127	N-acetylglucosamine kinase activity	F
gi:66525867	solute carrier family 25 (mitochondrial carrier phosphate carrier)member 3	GO:0005488	binding	F
gi:66525867	solute carrier family 25 (mitochondrial carrier phosphate carrier)member 3	GO:0005743	mitochondrial inner membrane	C
gi:66525867	solute carrier family 25 (mitochondrial carrier phosphate carrier)member 3	GO:0006817	phosphate transport	P
gi:66525867	solute carrier family 25 (mitochondrial carrier phosphate carrier)member 3	GO:0015114	phosphate transmembrane transporter activity	F
gi:66525867	solute carrier family 25 (mitochondrial carrier phosphate carrier)member 3	GO:0016021	integral to membrane	C
gi:66526650	innexin 2	GO:0005921	gap junction	C
gi:66526650	innexin 2	GO:0016331	morphogenesis of embryonic epithelium	P
gi:66526650	innexin 2	GO:0016021	integral to membrane	C
gi:66526650	innexin 2	GO:0042048	olfactory behavior	P
gi:66526650	innexin 2	GO:0007440	foregut morphogenesis	P
gi:66530195	nucleosome assembly protein 1-like 1	GO:0006260	DNA replication	P
gi:66530195	nucleosome assembly protein 1-like 1	GO:0008284	positive regulation of cell proliferation	P
gi:66530195	nucleosome assembly protein 1-like 1	GO:0005678	chromatin assembly complex	C
gi:66530195	nucleosome assembly protein 1-like 1	GO:0006334	nucleosome assembly	P
gi:66530195	nucleosome assembly protein 1-like 1	GO:0005515	protein binding	F
gi:66531474	dj-1 protein	GO:0005737	cytoplasm	C
gi:66531474	dj-1 protein	GO:0008344	adult locomotory behavior	P
gi:66531474	dj-1 protein	GO:0051583	dopamine uptake	P
gi:66531474	dj-1 protein	GO:0042542	response to hydrogen peroxide	P
gi:66531474	dj-1 protein	GO:0005634	nucleus	C
gi:66531601	lipid storage droplets surface binding protein 2	GO:0005811	lipid particle	C
gi:66531601	lipid storage droplets surface binding protein 2	GO:0051049	regulation of transport	P
gi:66531601	lipid storage droplets surface binding protein 2	GO:0030730	sequestering of triacylglycerol	P
gi:66531601	lipid storage droplets surface binding protein 2	GO:0005515	protein binding	F
gi:66531601	lipid storage droplets surface binding protein 2	GO:0031887	lipid particle transport along microtubule	P
gi:66532760	peptide deformylase-like protein	GO:0031365	N-terminal protein amino acid modification	P
gi:66532760	peptide deformylase-like protein	GO:0008284	positive regulation of cell proliferation	P
gi:66532760	peptide deformylase-like protein	GO:0018206	peptidyl-methionine modification	P
gi:66532760	peptide deformylase-like protein	GO:0042586	peptide deformylase activity	F
gi:66532760	peptide deformylase-like protein	GO:0005739	mitochondrion	C
gi:66533395	chaperonin containingsubunit 2	GO:0006457	protein folding	P
gi:66533395	chaperonin containingsubunit 2	GO:0051082	unfolded protein binding	F
gi:66533395	chaperonin containingsubunit 2	GO:0005524	ATP binding	F
gi:66533395	chaperonin containingsubunit 2	GO:0005811	lipid particle	C
gi:66533395	chaperonin containingsubunit 2	GO:0005832	chaperonin-containing T-complex	C
gi:66533783	u6 snrna-associated sm-like protein lsm8	GO:0005688	snRNP U6	C
gi:66533783	u6 snrna-associated sm-like protein lsm8	GO:0017070	U6 snRNA binding	F
gi:66533783	u6 snrna-associated sm-like protein lsm8	GO:0005732	small nucleolar ribonucleoprotein complex	C
gi:66533783	u6 snrna-associated sm-like protein lsm8	GO:0005515	protein binding	F
gi:66533783	u6 snrna-associated sm-like protein lsm8	GO:0000398	nuclear mRNA splicing, via spliceosome	P
gi:66533927	karyopherin alpha 6	GO:0005737	cytoplasm	C
gi:66533927	karyopherin alpha 6	GO:0005643	nuclear pore	C
gi:66533927	karyopherin alpha 6	GO:0005515	protein binding	F
gi:66533927	karyopherin alpha 6	GO:0008565	protein transporter activity	F
gi:66533927	karyopherin alpha 6	GO:0006607	NLS-bearing substrate import into nucleus	P
gi:66533950	succinyl-synthetase small	GO:0004776	succinate-CoA ligase (GDP-forming) activity	F
gi:66533950	succinyl-synthetase small	GO:0005743	mitochondrial inner membrane	C
gi:66533950	succinyl-synthetase small	GO:0005525	GTP binding	F
gi:66533950	succinyl-synthetase small	GO:0045244	succinate-CoA ligase complex (GDP-forming)	C
gi:66533950	succinyl-synthetase small	GO:0006099	tricarboxylic acid cycle	P
gi:66535957	glycerol-3-phosphate dehydrogenase	GO:0004368	glycerol-3-phosphate dehydrogenase activity	F
gi:66535957	glycerol-3-phosphate dehydrogenase	GO:0005509	calcium ion binding	F
gi:66535957	glycerol-3-phosphate dehydrogenase	GO:0005739	mitochondrion	C
gi:66535957	glycerol-3-phosphate dehydrogenase	GO:0006071	glycerol metabolic process	P
gi:66535957	glycerol-3-phosphate dehydrogenase	GO:0006006	glucose metabolic process	P
gi:66544702	chaperonin containingsubunit 8	GO:0006457	protein folding	P
gi:66544702	chaperonin containingsubunit 8	GO:0005832	chaperonin-containing T-complex	C
gi:66544702	chaperonin containingsubunit 8	GO:0005524	ATP binding	F
gi:66544702	chaperonin containingsubunit 8	GO:0051082	unfolded protein binding	F
gi:66544702	chaperonin containingsubunit 8	GO:0042623	ATPase activity, coupled	F
gi:66546020	proteasome26snon-3	GO:0005829	cytosol	C
gi:66546020	proteasome26snon-3	GO:0008541	proteasome regulatory particle, lid subcomplex (sensu Eukaryota)	C
gi:66546020	proteasome26snon-3	GO:0006508	proteolysis	P
gi:66546020	proteasome26snon-3	GO:0005515	protein binding	F
gi:66546020	proteasome26snon-3	GO:0004175	endopeptidase activity	F
gi:66547447	heat shock protein 10	GO:0006458	'de novo' protein folding	P
gi:66547447	heat shock protein 10	GO:0005811	lipid particle	C
gi:66547447	heat shock protein 10	GO:0005759	mitochondrial matrix	C
gi:66547447	heat shock protein 10	GO:0005524	ATP binding	F
gi:66547447	heat shock protein 10	GO:0051082	unfolded protein binding	F
gi:66547453	dead box atp-dependent rna helicase	GO:0003676	nucleic acid binding	F
gi:66547453	dead box atp-dependent rna helicase	GO:0008026	ATP-dependent helicase activity	F
gi:66547453	dead box atp-dependent rna helicase	GO:0005524	ATP binding	F
gi:66547453	dead box atp-dependent rna helicase	GO:0015031	protein transport	P
gi:66547453	dead box atp-dependent rna helicase	GO:0005634	nucleus	C
gi:66547760	dihydropteridine reductase	GO:0009055	electron carrier activity	F
gi:66547760	dihydropteridine reductase	GO:0006520	amino acid metabolic process	P
gi:66547760	dihydropteridine reductase	GO:0004155	6,7-dihydropteridine reductase activity	F
gi:66547760	dihydropteridine reductase	GO:0051066	dihydrobiopterin metabolic process	P
gi:66547760	dihydropteridine reductase	GO:0006729	tetrahydrobiopterin biosynthetic process	P
gi:66548261	succinate-adp-beta subunit	GO:0005515	protein binding	F
gi:66548261	succinate-adp-beta subunit	GO:0006781	succinyl-CoA pathway	P
gi:66548261	succinate-adp-beta subunit	GO:0006099	tricarboxylic acid cycle	P
gi:66548261	succinate-adp-beta subunit	GO:0004775	succinate-CoA ligase (ADP-forming) activity	F
gi:66548261	succinate-adp-beta subunit	GO:0005739	mitochondrion	C
gi:66548942	eukaryotic translation initiation factorsubunit 9	GO:0005852	eukaryotic translation initiation factor 3 complex	C
gi:66548942	eukaryotic translation initiation factorsubunit 9	GO:0003729	mRNA binding	F
gi:66548942	eukaryotic translation initiation factorsubunit 9	GO:0006413	translational initiation	P
gi:66548942	eukaryotic translation initiation factorsubunit 9	GO:0003743	translation initiation factor activity	F
gi:66548942	eukaryotic translation initiation factorsubunit 9	GO:0005829	cytosol	C
gi:66548968	ribosomal protein s18	GO:0006413	translational initiation	P
gi:66548968	ribosomal protein s18	GO:0003735	structural constituent of ribosome	F
gi:66548968	ribosomal protein s18	GO:0005811	lipid particle	C
gi:66548968	ribosomal protein s18	GO:0005843	cytosolic small ribosomal subunit (sensu Eukaryota)	C
gi:66548968	ribosomal protein s18	GO:0019843	rRNA binding	F
gi:66549073	6-phosphogluconolactonase	GO:0007018	microtubule-based movement	P
gi:66549073	6-phosphogluconolactonase	GO:0006098	pentose-phosphate shunt	P
gi:66549073	6-phosphogluconolactonase	GO:0005198	structural molecule activity	F
gi:66549073	6-phosphogluconolactonase	GO:0005874	microtubule	C
gi:66549073	6-phosphogluconolactonase	GO:0017057	6-phosphogluconolactonase activity	F
gi:66549818	fascin homologactin-bundling protein (strongylocentrotus purpuratus)	GO:0003779	actin binding	F
gi:66549818	fascin homologactin-bundling protein (strongylocentrotus purpuratus)	GO:0044464	cell part	C
gi:66549818	fascin homologactin-bundling protein (strongylocentrotus purpuratus)	GO:0051017	actin filament bundle formation	P
gi:66549818	fascin homologactin-bundling protein (strongylocentrotus purpuratus)	GO:0008407	bristle morphogenesis	P
gi:66549818	fascin homologactin-bundling protein (strongylocentrotus purpuratus)	GO:0048800	antennal morphogenesis	P
gi:66550870	iron regulatory protein 1	GO:0003729	mRNA binding	F
gi:66550870	iron regulatory protein 1	GO:0005506	iron ion binding	F
gi:66550870	iron regulatory protein 1	GO:0051539	4 iron, 4 sulfur cluster binding	F
gi:66550870	iron regulatory protein 1	GO:0003994	aconitate hydratase activity	F
gi:66550870	iron regulatory protein 1	GO:0006447	regulation of translational initiation by iron	P
gi:66551176	peptidase (mitochondrial processing) alpha	GO:0005743	mitochondrial inner membrane	C
gi:66551176	peptidase (mitochondrial processing) alpha	GO:0005515	protein binding	F
gi:66551176	peptidase (mitochondrial processing) alpha	GO:0005759	mitochondrial matrix	C
gi:66551176	peptidase (mitochondrial processing) alpha	GO:0004240	mitochondrial processing peptidase activity	F
gi:66551176	peptidase (mitochondrial processing) alpha	GO:0006508	proteolysis	P
gi:66552117	phenylalanyl-trnabeta subunit	GO:0005625	soluble fraction	C
gi:66552117	phenylalanyl-trnabeta subunit	GO:0004826	phenylalanine-tRNA ligase activity	F
gi:66552117	phenylalanyl-trnabeta subunit	GO:0009328	phenylalanine-tRNA ligase complex	C
gi:66552117	phenylalanyl-trnabeta subunit	GO:0006412	translation	P
gi:66552117	phenylalanyl-trnabeta subunit	GO:0000166	nucleotide binding	F
gi:66552230	26s proteasome-associated pad1 homolog	GO:0004175	endopeptidase activity	F
gi:66552230	26s proteasome-associated pad1 homolog	GO:0005515	protein binding	F
gi:66552230	26s proteasome-associated pad1 homolog	GO:0006511	ubiquitin-dependent protein catabolic process	P
gi:66552230	26s proteasome-associated pad1 homolog	GO:0005829	cytosol	C
gi:66552230	26s proteasome-associated pad1 homolog	GO:0008541	proteasome regulatory particle, lid subcomplex (sensu Eukaryota)	C
gi:66552877	mitochondrial ribosomal protein l18	GO:0045182	translation regulator activity	F
gi:66552877	mitochondrial ribosomal protein l18	GO:0005615	extracellular space	C
gi:66552877	mitochondrial ribosomal protein l18	GO:0005761	mitochondrial ribosome	C
gi:66552877	mitochondrial ribosomal protein l18	GO:0003735	structural constituent of ribosome	F
gi:66552877	mitochondrial ribosomal protein l18	GO:0006412	translation	P
gi:66556360	acyl-coenzyme a oxidasepalmitoyl	GO:0016627	oxidoreductase activity, acting on the CH-CH group of donors	F
gi:66556360	acyl-coenzyme a oxidasepalmitoyl	GO:0005739	mitochondrion	C
gi:66556360	acyl-coenzyme a oxidasepalmitoyl	GO:0007283	spermatogenesis	P
gi:66556360	acyl-coenzyme a oxidasepalmitoyl	GO:0005778	peroxisomal membrane	C
gi:66556360	acyl-coenzyme a oxidasepalmitoyl	GO:0006635	fatty acid beta-oxidation	P
gi:66556661	adenylate kinase 2	GO:0005758	mitochondrial intermembrane space	C
gi:66556661	adenylate kinase 2	GO:0004017	adenylate kinase activity	F
gi:66556661	adenylate kinase 2	GO:0005743	mitochondrial inner membrane	C
gi:66556661	adenylate kinase 2	GO:0006172	ADP biosynthetic process	P
gi:66556661	adenylate kinase 2	GO:0005524	ATP binding	F
gi:66556839	ptk9 protein tyrosine kinase 9	GO:0030042	actin filament depolymerization	P
gi:66556839	ptk9 protein tyrosine kinase 9	GO:0003779	actin binding	F
gi:66556839	ptk9 protein tyrosine kinase 9	GO:0004713	protein-tyrosine kinase activity	F
gi:66556839	ptk9 protein tyrosine kinase 9	GO:0008407	bristle morphogenesis	P
gi:66556839	ptk9 protein tyrosine kinase 9	GO:0015629	actin cytoskeleton	C
gi:66557932	glycogen brain	GO:0008184	glycogen phosphorylase activity	F
gi:66557932	glycogen brain	GO:0005980	glycogen catabolic process	P
[truncated: 4,253 more rows]

## Sheet: ST3
Protein profiles during honey bee larval development
Supplementary Table 3 - Gene Ontology categorization of proteins by Molecular Function using directed acyclic graphs
#Column 1: Gene Ontology directed acyclic graph for Molecular Function terms, level number
#Column 2: Gene Ontology term id provided by BLAST2GO
#Column 3: Gene Ontology term provided by BLAST2GO
#Column 4: Number of proteins included under a given term
#Column 5: Graph scores for each given term provided by BLAST2GO
#Column 6: List of protein accession numbers belonging to a given Gene Ontology term
Column 1	Column 2	Column 3	Column 4	Column 5	Column 6
1	GO:0003674	molecular_function	980	385.1	gi:110764380, gi:110777963, gi:66500225, gi:110748682, gi:110759509, gi:66524128, gi:110764717, gi:110758149, gi:48097825, gi:66530142, gi:110764289, gi:66532753, gi:66521433, gi:110766831, gi:66520497, gi:66534191, gi:66535082, gi:66511001, gi:66537377, gi:66533783, gi:110761342, gi:110760170, gi:66558612, gi:66507466, gi:110758819, gi:66511388, gi:66519534, gi:66550890, gi:110763826, gi:1107586…
2	GO:0003824	catalytic activity	551	129.5	gi:110764380, gi:110777963, gi:66500225, gi:66535082, gi:66558612, gi:66507466, gi:66534191, gi:66511388, gi:66519534, gi:66550890, gi:110763826, gi:110758668, gi:110750101, gi:66547531, gi:110766229, gi:66533867, gi:66561330, gi:66508562, gi:66511128, gi:110760049, gi:66546646, gi:66548188, gi:110763326, gi:66549073, gi:110756016, gi:110756698, gi:110768799, gi:66521517, gi:66530142, gi:66546970…
2	GO:0003774	motor activity	8	5.52	gi:110758819, gi:66510482, gi:66547891, gi:110768018, gi:66555437, gi:110759191, gi:110749575, gi:66520179
2	GO:0045182	translation regulator activity	38	14.55	gi:48142864, gi:110759540, gi:66565249, gi:48098747, gi:110761214, gi:66518848, gi:48097815, gi:62526112, gi:66508439, gi:48126476, gi:110755270, gi:110761892, gi:110767655, gi:48096956, gi:48099870, gi:110757623, gi:110766548, gi:110768098, gi:48103761, gi:66500045, gi:66515288, gi:110750170, gi:66548942, gi:66559524, gi:110749389, gi:110756009, gi:110756594, gi:110763934, gi:48094369, gi:110766…
2	GO:0005198	structural molecule activity	122	76.08	gi:66510482, gi:110759191, gi:110776210, gi:110756575, gi:66526686, gi:48101238, gi:48106363, gi:110750814, gi:110755741, gi:110756679, gi:110761209, gi:66553073, gi:110771708, gi:48098427, gi:48098918, gi:48109133, gi:48130977, gi:48139121, gi:48140499, gi:48142237, gi:58585114, gi:66499585, gi:66500907, gi:66505721, gi:66506623, gi:66510082, gi:66513276, gi:110748820, gi:110756127, gi:110756725…
2	GO:0005215	transporter activity	93	21.69	gi:66504967, gi:48104167, gi:110757077, gi:66525598, gi:66522612, gi:110767987, gi:66525867, gi:66517185, gi:66521459, gi:110751180, gi:110756611, gi:66519233, gi:48141539, gi:48105316, gi:110760068, gi:48141950, gi:110757341, gi:110749829, gi:110758966, gi:110757116, gi:66521433, gi:66529647, gi:66512987, gi:110758785, gi:66558242, gi:66499475, gi:58585148, gi:58585196, gi:66553904, gi:58585104,…
2	GO:0030234	enzyme regulator activity	32	10.37	gi:110758113, gi:66530537, gi:110765046, gi:110751042, gi:110760144, gi:110758379, gi:110751295, gi:48096763, gi:48104416, gi:110759540, gi:48098825, gi:110767987, gi:66534750, gi:66510078, gi:66517761, gi:110767181, gi:66515781, gi:66519157, gi:66541426, gi:48096769, gi:48142173, gi:66544552, gi:110762823, gi:48097086, gi:66517155, gi:48096523, gi:110760453, gi:110767665, gi:66522015, gi:1107649…
2	GO:0030528	transcription regulator activity	29	17.59	gi:66507736, gi:110762877, gi:48097857, gi:66548257, gi:48102645, gi:110756983, gi:66548413, gi:48101907, gi:110763884, gi:48106137, gi:66520165, gi:110758214, gi:66506260, gi:110756044, gi:66531196, gi:110756942, gi:110760259, gi:110777200, gi:66530952, gi:66499951, gi:110763903, gi:66507356, gi:110758825, gi:66545506, gi:66557634, gi:110757428, gi:48142798, gi:110766132, gi:110749319
2	GO:0016209	antioxidant activity	13	8.008	gi:66546646, gi:66548188, gi:110763326, gi:66535082, gi:110756016, gi:110756698, gi:110768799, gi:66521517, gi:66513527, gi:110748925, gi:110777113, gi:66510928, gi:66499807
2	GO:0060089	molecular transducer activity	27	8.884	gi:110764421, gi:66524277, gi:66549728, gi:66524293, gi:66530616, gi:110756298, gi:110768411, gi:48104663, gi:110765100, gi:66499810, gi:110762877, gi:66519504, gi:110767674, gi:66517761, gi:110764670, gi:110777303, gi:66548195, gi:110770157, gi:110762892, gi:66520275, gi:66523907, gi:110756123, gi:110765019, gi:110777459, gi:110757782, gi:110762902, gi:48097825
2	GO:0005488	binding	655	374.4	gi:110748682, gi:110759509, gi:66524128, gi:110764717, gi:110758149, gi:48097825, gi:66530142, gi:110764289, gi:66532753, gi:66521433, gi:110766831, gi:66520497, gi:66534191, gi:66511001, gi:66537377, gi:66533783, gi:110761342, gi:110760170, gi:110758819, gi:110762275, gi:110762376, gi:110762387, gi:66558893, gi:66565903, gi:48096138, gi:66513629, gi:66525858, gi:110758324, gi:110764347, gi:11076…
3	GO:0008289	lipid binding	17	9.512	gi:58585202, gi:58585214, gi:66531719, gi:110755309, gi:66534286, gi:58585250, gi:110768979, gi:66509654, gi:110766532, gi:66530527, gi:66519367, gi:66557640, gi:66513257, gi:110761725, gi:48096664, gi:66523051, gi:66551610
3	GO:0003712	transcription cofactor activity	9	7.16	gi:48102645, gi:110756983, gi:66548413, gi:48101907, gi:110763884, gi:48106137, gi:66520165, gi:110758214, gi:110757428
3	GO:0003676	nucleic acid binding	159	86.25	gi:66537377, gi:66533783, gi:110761342, gi:110760170, gi:110766132, gi:66499951, gi:48101950, gi:110756499, gi:66516926, gi:66517407, gi:66548968, gi:48142798, gi:66512104, gi:110763142, gi:66523933, gi:110762180, gi:110777573, gi:66500455, gi:110749234, gi:110759899, gi:66525153, gi:110761019, gi:66553024, gi:66520699, gi:66532824, gi:48142864, gi:110759540, gi:66565249, gi:48098747, gi:11076121…
3	GO:0019842	vitamin binding	9	5.4	gi:66557932, gi:110760746, gi:110755553, gi:66522602, gi:110759210, gi:110770725, gi:110777963, gi:66513260, gi:66513257
3	GO:0016491	oxidoreductase activity	149	66.93	gi:110758668, gi:110750101, gi:66547531, gi:66546646, gi:66548188, gi:110763326, gi:66535082, gi:110756016, gi:110756698, gi:110768799, gi:66521517, gi:66546970, gi:110755389, gi:66510078, gi:48102814, gi:110763193, gi:66507594, gi:66519936, gi:110760701, gi:66523051, gi:110760871, gi:66554916, gi:110762648, gi:66501325, gi:66557463, gi:58585196, gi:66524108, gi:48103506, gi:48104995, gi:48141081…
3	GO:0008641	small protein activating enzyme activity	4	3	gi:66513481, gi:110751042, gi:66507327, gi:110760144
3	GO:0022892	substrate-specific transporter activity	78	20.45	gi:66504967, gi:48104167, gi:110757077, gi:66525598, gi:66522612, gi:110767987, gi:66525867, gi:66517185, gi:66521459, gi:110751180, gi:110756611, gi:66519233, gi:48141539, gi:48105316, gi:110760068, gi:48141950, gi:110757341, gi:110749829, gi:110758966, gi:110757116, gi:66521433, gi:66529647, gi:66512987, gi:110758785, gi:66558242, gi:66499475, gi:58585148, gi:58585196, gi:66553904, gi:58585104,…
3	GO:0001871	pattern binding	3	1.08	gi:110755489, gi:110760993, gi:110765019
3	GO:0043176	amine binding	4	2.4	gi:66501325, gi:110755553, gi:110758149, gi:66522051
3	GO:0042302	structural constituent of cuticle	4	2.8	gi:110764443, gi:110757442, gi:110764439, gi:110764441
3	GO:0003700	transcription factor activity	8	8	gi:110760259, gi:110777200, gi:66530952, gi:66499951, gi:110763903, gi:66507356, gi:110758825, gi:66545506
3	GO:0008047	enzyme activator activity	12	7.392	gi:66530537, gi:110765046, gi:110751042, gi:110760144, gi:110758379, gi:110751295, gi:48096763, gi:48097086, gi:66517155, gi:110767665, gi:66522015, gi:66532600
3	GO:0003702	RNA polymerase II transcription factor activity	5	3.56	gi:66507736, gi:110756044, gi:66531196, gi:110756942, gi:66557634
3	GO:0016740	transferase activity	100	27.43	gi:66511388, gi:66519534, gi:110763826, gi:66508562, gi:66511128, gi:110760049, gi:66530142, gi:110759210, gi:66510285, gi:66546657, gi:66501629, gi:66523936, gi:66524972, gi:66532597, gi:66520497, gi:110756656, gi:66525794, gi:110764826, gi:66533113, gi:66535270, gi:110756139, gi:66499807, gi:66561608, gi:110764629, gi:110750077, gi:110767467, gi:110769981, gi:66543347, gi:110777963, gi:11075678…
3	GO:0046906	tetrapyrrole binding	4	2.4	gi:48096996, gi:94158626, gi:110759577, gi:66510928
3	GO:0048037	cofactor binding	35	17.51	gi:66532627, gi:66547543, gi:110750101, gi:66547531, gi:110748925, gi:66511652, gi:66499429, gi:110760324, gi:66505480, gi:66519566, gi:58585090, gi:66533379, gi:66526470, gi:66526646, gi:66557634, gi:66557932, gi:110760746, gi:110755553, gi:66522602, gi:110759210, gi:110751008, gi:110758668, gi:66513260, gi:66513257, gi:66523500, gi:110759146, gi:48097536, gi:48096664, gi:66523051, gi:48142692, …
3	GO:0042277	peptide binding	6	3.28	gi:66547450, gi:110765100, gi:66501038, gi:66534750, gi:66552890, gi:66522612
3	GO:0016563	transcription activator activity	6	4.16	gi:66548257, gi:48097857, gi:66548413, gi:48101907, gi:48106137, gi:110757428
3	GO:0004601	peroxidase activity	10	8.68	gi:66546646, gi:66548188, gi:110763326, gi:66535082, gi:110756016, gi:110756698, gi:110768799, gi:66521517, gi:110777113, gi:66510928
3	GO:0016787	hydrolase activity	230	56.81	gi:66535082, gi:66558612, gi:66507466, gi:66534191, gi:66549073, gi:66509442, gi:66529200, gi:110755795, gi:66556512, gi:66519153, gi:66513629, gi:66543950, gi:110769968, gi:110762934, gi:66547453, gi:66543732, gi:66509032, gi:66509714, gi:48101907, gi:48097825, gi:66511388, gi:66563109, gi:110766831, gi:110756611, gi:66521433, gi:66506837, gi:110767398, gi:66519157, gi:66541426, gi:48096769, gi:…
3	GO:0004871	signal transducer activity	27	14.8	gi:110764421, gi:66524277, gi:66549728, gi:66524293, gi:66530616, gi:110756298, gi:110768411, gi:48104663, gi:110765100, gi:66499810, gi:110762877, gi:66519504, gi:110767674, gi:66517761, gi:110764670, gi:110777303, gi:66548195, gi:110770157, gi:110762892, gi:66520275, gi:66523907, gi:110756123, gi:110765019, gi:110777459, gi:110757782, gi:110762902, gi:48097825
3	GO:0019207	kinase regulator activity	6	1.468	gi:66534750, gi:66517761, gi:48097086, gi:66517155, gi:48096523, gi:110760453
3	GO:0003735	structural constituent of ribosome	97	97	gi:110776210, gi:110756575, gi:66526686, gi:48101238, gi:48106363, gi:110750814, gi:110755741, gi:110756679, gi:110761209, gi:66553073, gi:110771708, gi:48098427, gi:48098918, gi:48109133, gi:48130977, gi:48139121, gi:48140499, gi:48142237, gi:58585114, gi:66499585, gi:66500907, gi:66505721, gi:66506623, gi:66510082, gi:66513276, gi:110748820, gi:110756127, gi:110756725, gi:110761627, gi:11076181…
3	GO:0005200	structural constituent of cytoskeleton	9	9	gi:66509789, gi:110755080, gi:110756153, gi:66547891, gi:110755732, gi:48095525, gi:48095543, gi:110759783, gi:66513649
3	GO:0016564	transcription repressor activity	7	4.6	gi:110762877, gi:48097857, gi:48102645, gi:110756983, gi:66548413, gi:48101907, gi:110763884
3	GO:0022857	transmembrane transporter activity	63	7.96	gi:66504967, gi:48104167, gi:110757077, gi:66525598, gi:66522612, gi:110767987, gi:66525867, gi:66517185, gi:66521459, gi:110751180, gi:110756611, gi:66519233, gi:48141539, gi:48105316, gi:110760068, gi:48141950, gi:110757341, gi:110749829, gi:110758966, gi:110757116, gi:66521433, gi:66529647, gi:66512987, gi:110758785, gi:66558242, gi:66499475, gi:110772145, gi:66553147, gi:66522084, gi:66529463…
3	GO:0030246	carbohydrate binding	9	4.152	gi:110755489, gi:110760993, gi:66522931, gi:66525147, gi:66549206, gi:66533113, gi:110755821, gi:66545506, gi:110764149
3	GO:0008144	drug binding	3	1.08	gi:66510528, gi:66558413, gi:66499186
3	GO:0030695	GTPase regulator activity	7	3.407	gi:110758379, gi:110751295, gi:48096763, gi:48104416, gi:110759540, gi:48098825, gi:110767987
3	GO:0016853	isomerase activity	23	8.28	gi:66550890, gi:110766229, gi:66533867, gi:66561330, gi:66547438, gi:66551889, gi:110762823, gi:66546786, gi:110751310, gi:66531851, gi:110768510, gi:66546657, gi:66522163, gi:66558413, gi:66534750, gi:110757428, gi:110767793, gi:48105285, gi:66506314, gi:48095935, gi:66509518, gi:66499293, gi:66547108
3	GO:0016829	lyase activity	29	10.34	gi:110777963, gi:110773271, gi:66519936, gi:110764380, gi:66510078, gi:66523936, gi:48096667, gi:110763281, gi:66530142, gi:110768182, gi:110749280, gi:66530260, gi:94400897, gi:66504768, gi:110755389, gi:66519850, gi:110757428, gi:48097825, gi:66550870, gi:48098039, gi:66557463, gi:66524811, gi:66559310, gi:66524885, gi:110767168, gi:110748949, gi:110773874, gi:66507594, gi:66513705
3	GO:0000166	nucleotide binding	171	57.28	gi:110758149, gi:66512104, gi:66524051, gi:66512891, gi:66499429, gi:110760324, gi:66505480, gi:66519566, gi:58585090, gi:110748925, gi:66533379, gi:66526470, gi:66526646, gi:66557634, gi:66525954, gi:66501636, gi:66514607, gi:110757434, gi:48095625, gi:110751418, gi:66532627, gi:66551970, gi:48103761, gi:66501629, gi:66515288, gi:110755692, gi:66552117, gi:66557932, gi:66547359, gi:110767982, gi…
3	GO:0004857	enzyme inhibitor activity	14	4.828	gi:110758113, gi:66515781, gi:66519157, gi:66541426, gi:48096769, gi:48142173, gi:66544552, gi:110762823, gi:110767181, gi:48097086, gi:66517155, gi:48096523, gi:110760453, gi:66552237
3	GO:0016874	ligase activity	53	14.06	gi:110764380, gi:110767276, gi:110767481, gi:110770725, gi:66507327, gi:110761196, gi:48102172, gi:66562752, gi:66513481, gi:66513511, gi:110755935, gi:48102954, gi:66564615, gi:66519229, gi:110762892, gi:110771402, gi:66513879, gi:66509916, gi:66552117, gi:66506607, gi:66552161, gi:66510275, gi:66505745, gi:66551970, gi:110755692, gi:110751418, gi:66521713, gi:66509800, gi:110757574, gi:66511652…
3	GO:0003777	microtubule motor activity	3	2.2	gi:110758819, gi:110749575, gi:66520179
3	GO:0008135	translation factor activity, nucleic acid binding	37	22.59	gi:48142864, gi:110759540, gi:66565249, gi:48098747, gi:110761214, gi:66518848, gi:48097815, gi:62526112, gi:66508439, gi:48126476, gi:110755270, gi:110761892, gi:110767655, gi:48096956, gi:48099870, gi:110757623, gi:110766548, gi:110768098, gi:48103761, gi:66500045, gi:66515288, gi:110750170, gi:66548942, gi:66559524, gi:110749389, gi:110756009, gi:110756594, gi:110763934, gi:48094369, gi:110766…
3	GO:0003682	chromatin binding	8	8	gi:110766417, gi:110756775, gi:48097746, gi:66499627, gi:66511388, gi:66507466, gi:110749319, gi:66534191
3	GO:0004386	helicase activity	16	7.536	gi:110769968, gi:110762934, gi:66547453, gi:66543732, gi:66509032, gi:66509714, gi:48101907, gi:66507466, gi:48106137, gi:66551115, gi:110764660, gi:110760457, gi:66532824, gi:48136057, gi:66499171, gi:110763884
3	GO:0005515	protein binding	371	300.3	gi:66534191, gi:66511001, gi:110758819, gi:110762275, gi:110749319, gi:66548257, gi:66562752, gi:66522082, gi:48096523, gi:48129806, gi:48102172, gi:110751042, gi:66548413, gi:66556512, gi:66524277, gi:66519917, gi:110758113, gi:110758825, gi:110757964, gi:110759783, gi:66520179, gi:66520497, gi:66513649, gi:66558822, gi:66538476, gi:110768018, gi:110762076, gi:48104167, gi:110757077, gi:66525598…
3	GO:0051540	metal cluster binding	11	5.64	gi:66550870, gi:48098039, gi:48097536, gi:66554757, gi:66505914, gi:66540209, gi:48096291, gi:48141081, gi:66543732, gi:66551651, gi:66552237
3	GO:0019239	deaminase activity	3	1.799	gi:110766107, gi:66519850, gi:66547108
3	GO:0043021	ribonucleoprotein binding	8	5.8	gi:110750653, gi:66522787, gi:66513776, gi:110756594, gi:48094369, gi:66511128, gi:110754998, gi:110751312
3	GO:0008639	small protein conjugating enzyme activity	8	6	gi:110761196, gi:48102172, gi:66562752, gi:66513481, gi:66513511, gi:110755935, gi:48102954, gi:66564615
3	GO:0043167	ion binding	139	54.95	gi:110748682, gi:110759509, gi:66524128, gi:110764717, gi:110758149, gi:48097825, gi:66530142, gi:110764289, gi:66532753, gi:66521433, gi:110766831, gi:66520497, gi:110762376, gi:110762387, gi:66558893, gi:66565903, gi:48096138, gi:66513629, gi:66525858, gi:110758324, gi:110764347, gi:110766229, gi:66513705, gi:66530240, gi:66534614, gi:66535742, gi:48141870, gi:110764645, gi:66499419, gi:6651288…
4	GO:0020037	heme binding	4	4	gi:48096996, gi:94158626, gi:110759577, gi:66510928
4	GO:0016679	oxidoreductase activity, acting on diphenols and related substances as donors	5	1.799	gi:110751008, gi:66551875, gi:48096291, gi:66500205, gi:58585196
4	GO:0016772	transferase activity, transferring phosphorus-containing groups	30	11.3	gi:66511388, gi:66519534, gi:110763826, gi:66520497, gi:66525794, gi:110764826, gi:66561608, gi:110764629, gi:110764909, gi:110748682, gi:66548684, gi:66544552, gi:110756123, gi:66556839, gi:110764289, gi:66536233, gi:110760320, gi:66563613, gi:48104663, gi:66525954, gi:110758536, gi:110762076, gi:66517761, gi:58585146, gi:66556661, gi:66500225, gi:110766771, gi:110749319, gi:66522238, gi:1107489…
4	GO:0016651	oxidoreductase activity, acting on NADH or NADPH	18	6.863	gi:66533379, gi:110759146, gi:110768034, gi:48098241, gi:66511756, gi:66566109, gi:110758626, gi:48104474, gi:48107260, gi:66534614, gi:48099278, gi:66560033, gi:48097536, gi:66513260, gi:66554757, gi:66513257, gi:110748925, gi:48102814
4	GO:0016866	intramolecular transferase activity	5	1.799	gi:66550890, gi:110766229, gi:66533867, gi:66561330, gi:110757428
4	GO:0003723	RNA binding	83	63	gi:66537377, gi:66533783, gi:110761342, gi:110760170, gi:48101950, gi:110756499, gi:66516926, gi:66517407, gi:66548968, gi:48142798, gi:110763142, gi:66523933, gi:110762180, gi:110777573, gi:66500455, gi:110749234, gi:110759899, gi:66525153, gi:110761019, gi:66553024, gi:66520699, gi:66532824, gi:110761874, gi:110751360, gi:110758129, gi:66505117, gi:66510755, gi:66565092, gi:110761892, gi:110770…
4	GO:0004602	glutathione peroxidase activity	4	4	gi:66546646, gi:66548188, gi:110763326, gi:66535082
4	GO:0003724	RNA helicase activity	5	3	gi:110764660, gi:110760457, gi:66532824, gi:48136057, gi:66499171
4	GO:0042393	histone binding	4	4	gi:66503847, gi:110767181, gi:110767987, gi:66534191
4	GO:0016675	oxidoreductase activity, acting on heme group of donors	3	1.08	gi:66557994, gi:48095960, gi:66534766
4	GO:0030414	protease inhibitor activity	7	4.2	gi:66515781, gi:66519157, gi:66541426, gi:48096769, gi:48142173, gi:66544552, gi:110762823
4	GO:0005057	receptor signaling protein activity	3	1.72	gi:66549728, gi:110756123, gi:48097825
4	GO:0008134	transcription factor binding	18	12.89	gi:48102645, gi:110756983, gi:66548413, gi:48101907, gi:110763884, gi:48106137, gi:66520165, gi:110758214, gi:110757428, gi:110749319, gi:66514467, gi:66518279, gi:48103887, gi:110777801, gi:66501172, gi:66556180, gi:48102954, gi:66513627
4	GO:0017171	serine hydrolase activity	13	4.488	gi:66517710, gi:66505780, gi:66519891, gi:48095159, gi:110757143, gi:66549336, gi:110767269, gi:66559145, gi:66534286, gi:110763884, gi:48104021, gi:48101574, gi:66515781
4	GO:0016627	oxidoreductase activity, acting on the CH-CH group of donors	15	9.24	gi:110762648, gi:110764140, gi:66505480, gi:66525306, gi:66535120, gi:110759500, gi:110763684, gi:66499429, gi:66505914, gi:110760324, gi:66557634, gi:66564429, gi:110757623, gi:66556360, gi:66519566
4	GO:0022804	active transmembrane transporter activity	39	5.859	gi:110756611, gi:66519233, gi:48141539, gi:48105316, gi:110760068, gi:66517185, gi:48141950, gi:110757341, gi:110749829, gi:110758966, gi:110757116, gi:66521433, gi:110758785, gi:66499475, gi:110751180, gi:66522084, gi:66529463, gi:48098315, gi:66504360, gi:66515294, gi:110756584, gi:110760210, gi:66548758, gi:66515272, gi:66529931, gi:66531719, gi:66560172, gi:66531434, gi:66554156, gi:66556287,…
4	GO:0046872	metal ion binding	138	90.58	gi:110748682, gi:110759509, gi:66524128, gi:110764717, gi:110758149, gi:48097825, gi:66530142, gi:110764289, gi:66532753, gi:66521433, gi:110766831, gi:66520497, gi:110762376, gi:110762387, gi:66558893, gi:66565903, gi:48096138, gi:66513629, gi:66525858, gi:110758324, gi:110764347, gi:110766229, gi:66513705, gi:66530240, gi:66534614, gi:66535742, gi:48141870, gi:110764645, gi:66499419, gi:6651288…
4	GO:0016667	oxidoreductase activity, acting on sulfur group of donors	4	1.799	gi:66526646, gi:110748925, gi:48100580, gi:66499807
4	GO:0016705	oxidoreductase activity, acting on paired donors, with incorporation or reduction of molecular oxygen	7	2.419	gi:66501325, gi:66557463, gi:58585196, gi:66500583, gi:66534595, gi:66531851, gi:110768510
4	GO:0042802	identical protein binding	16	14	gi:66513879, gi:66525522, gi:66499807, gi:110758149, gi:110759210, gi:48096956, gi:66513705, gi:66500946, gi:110777573, gi:66522015, gi:66540596, gi:48097746, gi:66532824, gi:66522931, gi:110751312, gi:110763884
4	GO:0004842	ubiquitin-protein ligase activity	8	8	gi:110761196, gi:48102172, gi:66562752, gi:66513481, gi:66513511, gi:110755935, gi:48102954, gi:66564615
4	GO:0031072	heat shock protein binding	5	4.36	gi:66511001, gi:110756506, gi:110756591, gi:110756003, gi:48098825
4	GO:0008079	translation termination factor activity	3	1.319	gi:48142864, gi:110758344, gi:66508439
4	GO:0016859	cis-trans isomerase activity	3	1.799	gi:66558413, gi:66534750, gi:48095935
4	GO:0005504	fatty acid binding	3	2.2	gi:66513257, gi:48096664, gi:66523051
4	GO:0005048	signal sequence binding	4	3.2	gi:110765100, gi:66501038, gi:66552890, gi:66522612
4	GO:0005516	calmodulin binding	4	4	gi:110764289, gi:110759783, gi:110755795, gi:66513649
4	GO:0016645	oxidoreductase activity, acting on the CH-NH group of donors	8	3.432	gi:110760871, gi:66508193, gi:66540209, gi:66547760, gi:110768799, gi:66499807, gi:48096130, gi:66559229
4	GO:0051087	chaperone binding	7	7	gi:66505007, gi:66530537, gi:110760689, gi:110750890, gi:66510581, gi:66525522, gi:66547450
4	GO:0005096	GTPase activator activity	3	1.719	gi:110758379, gi:110751295, gi:48096763
4	GO:0050662	coenzyme binding	26	18.6	gi:66532627, gi:66547543, gi:110750101, gi:66547531, gi:110748925, gi:66511652, gi:66499429, gi:110760324, gi:66505480, gi:66519566, gi:58585090, gi:66533379, gi:66526470, gi:66526646, gi:66557634, gi:66523500, gi:110759146, gi:48097536, gi:48096664, gi:66523051, gi:48142692, gi:110777451, gi:66554757, gi:66519936, gi:66548413, gi:48102814
4	GO:0016746	transferase activity, transferring acyl groups	21	4.494	gi:66511128, gi:110760049, gi:66530142, gi:66546657, gi:110756783, gi:66521738, gi:48141273, gi:110756587, gi:110763884, gi:48097100, gi:66507594, gi:66519936, gi:110764492, gi:110777963, gi:110749497, gi:110764629, gi:110757658, gi:110764255, gi:66516122, gi:66515350, gi:110758538
4	GO:0043022	ribosome binding	4	4	gi:110756594, gi:48094369, gi:66511128, gi:110754998
4	GO:0016830	carbon-carbon lyase activity	10	4.439	gi:110777963, gi:110764380, gi:66510078, gi:66523936, gi:110773271, gi:110768182, gi:110749280, gi:66524811, gi:66524885, gi:110748949
4	GO:0016903	oxidoreductase activity, acting on the aldehyde or oxo group of donors	14	6.696	gi:66546970, gi:66510078, gi:66523051, gi:110760082, gi:110765081, gi:110757658, gi:48104369, gi:66530423, gi:66517287, gi:66517291, gi:110760871, gi:48096130, gi:48142692, gi:66500225
4	GO:0004497	monooxygenase activity	6	3.8	gi:66501325, gi:66557463, gi:58585196, gi:66500583, gi:94158626, gi:48096523
4	GO:0008092	cytoskeletal protein binding	42	24.73	gi:110758819, gi:66519917, gi:110758113, gi:110758825, gi:110757964, gi:110759783, gi:66520179, gi:66520497, gi:66513649, gi:66558822, gi:66538476, gi:110768018, gi:66566395, gi:110766149, gi:48094341, gi:66522386, gi:110768979, gi:66509654, gi:110766532, gi:66530527, gi:66514697, gi:48095068, gi:66500396, gi:66500400, gi:66519367, gi:66549818, gi:66556839, gi:66538420, gi:94400899, gi:110756153,…
4	GO:0016741	transferase activity, transferring one-carbon groups	13	4.559	gi:110756656, gi:110756139, gi:110777963, gi:66534191, gi:94420672, gi:66508906, gi:66547731, gi:66504777, gi:66514094, gi:66522051, gi:66523500, gi:110760746, gi:66516304
4	GO:0022803	passive transmembrane transporter activity	6	0.881	gi:66517185, gi:66521459, gi:66510064, gi:110777459, gi:110757782, gi:48098249
4	GO:0003678	DNA helicase activity	4	2.56	gi:66507466, gi:48106137, gi:66551115, gi:110763884
4	GO:0009055	electron carrier activity	42	30.94	gi:66524108, gi:48103506, gi:48104995, gi:48141081, gi:110758668, gi:110760871, gi:66547760, gi:110767668, gi:66519264, gi:66520256, gi:94158626, gi:48104680, gi:48142673, gi:110759577, gi:66530423, gi:66505914, gi:110762823, gi:66526470, gi:66522163, gi:66552237, gi:66540209, gi:66526646, gi:66533379, gi:110748925, gi:110759146, gi:110768034, gi:48098241, gi:66511756, gi:66566109, gi:110758626, …
4	GO:0016684	oxidoreductase activity, acting on peroxide as acceptor	10	5.208	gi:66546646, gi:66548188, gi:110763326, gi:66535082, gi:110756016, gi:110756698, gi:110768799, gi:66521517, gi:110777113, gi:66510928
4	GO:0051536	iron-sulfur cluster binding	11	9.399	gi:66550870, gi:48098039, gi:48097536, gi:66554757, gi:66505914, gi:66540209, gi:48096291, gi:48141081, gi:66543732, gi:66551651, gi:66552237
4	GO:0016782	transferase activity, transferring sulfur-containing groups	3	1.72	gi:66535270, gi:66499807, gi:66522602
4	GO:0019899	enzyme binding	19	10.44	gi:66534191, gi:66562752, gi:66522082, gi:48096523, gi:110762076, gi:110767170, gi:66517581, gi:66547450, gi:110748904, gi:48104416, gi:66503847, gi:110767987, gi:110763934, gi:110759210, gi:110760680, gi:66509800, gi:110760170, gi:66546653, gi:66559141
4	GO:0016817	hydrolase activity, acting on acid anhydrides	105	12.49	gi:66507466, gi:66534191, gi:110769968, gi:110762934, gi:66547453, gi:66543732, gi:66509032, gi:66509714, gi:48101907, gi:48097825, gi:110756611, gi:66521433, gi:110758785, gi:66503873, gi:110751180, gi:66511337, gi:66501507, gi:110749420, gi:66536893, gi:110767269, gi:110754998, gi:66520165, gi:66552237, gi:48106137, gi:66534286, gi:66529463, gi:48098315, gi:66504360, gi:66515294, gi:110756584, …
4	GO:0016846	carbon-sulfur lyase activity	3	1.799	gi:66530260, gi:66504768, gi:110755389
4	GO:0016877	ligase activity, forming carbon-sulfur bonds	7	2.304	gi:110764255, gi:66516122, gi:110764579, gi:110756037, gi:66533950, gi:66548261, gi:66512891
4	GO:0016597	amino acid binding	4	4	gi:66501325, gi:110755553, gi:110758149, gi:66522051
4	GO:0008320	protein carrier activity	5	5	gi:48104167, gi:110757077, gi:66525598, gi:66522612, gi:110767987
4	GO:0016860	intramolecular oxidoreductase activity	8	2.879	gi:110751310, gi:66531851, gi:110768510, gi:66546657, gi:66522163, gi:110767793, gi:66499293, gi:66547108
4	GO:0016757	transferase activity, transferring glycosyl groups	9	2.62	gi:66508562, gi:66510285, gi:66523936, gi:66532597, gi:66524051, gi:66557932, gi:110760361, gi:66520275, gi:66549280
4	GO:0016875	ligase activity, forming carbon-oxygen bonds	22	5.688	gi:66519229, gi:110762892, gi:110771402, gi:66513879, gi:66509916, gi:66552117, gi:66506607, gi:66552161, gi:66510275, gi:66505745, gi:66551970, gi:110755692, gi:110751418, gi:66521713, gi:66509800, gi:110757574, gi:66511652, gi:66523683, gi:110760507, gi:66516132, gi:66501636, gi:66501629
4	GO:0016701	oxidoreductase activity, acting on single donors with incorporation of molecular oxygen	3	1.44	gi:110755389, gi:110763193, gi:66500583
4	GO:0008022	protein C-terminus binding	5	5	gi:48129806, gi:48102172, gi:110751042, gi:66548413, gi:66556512
4	GO:0003743	translation initiation factor activity	24	24	gi:48126476, gi:110755270, gi:110761892, gi:110767655, gi:48096956, gi:48099870, gi:110757623, gi:110766548, gi:110768098, gi:48103761, gi:66500045, gi:66515288, gi:110750170, gi:66548942, gi:66559524, gi:110749389, gi:110756009, gi:110756594, gi:110763934, gi:48094369, gi:110766827, gi:110759149, gi:48136057, gi:66551115
4	GO:0019904	protein domain specific binding	4	3.6	gi:110749319, gi:48097086, gi:66517155, gi:48096523
4	GO:0016765	transferase activity, transferring alkyl or aryl (other than methyl) groups	13	8.136	gi:66501629, gi:110750077, gi:110767467, gi:110769981, gi:66543347, gi:110758149, gi:110762382, gi:110763730, gi:48094957, gi:48095935, gi:66499807, gi:66501511, gi:110767333
4	GO:0022891	substrate-specific transmembrane transporter activity	57	12.41	gi:66504967, gi:48104167, gi:110757077, gi:66525598, gi:66522612, gi:110767987, gi:66525867, gi:66517185, gi:66521459, gi:110751180, gi:110756611, gi:66519233, gi:48141539, gi:48105316, gi:110760068, gi:48141950, gi:110757341, gi:110749829, gi:110758966, gi:110757116, gi:66521433, gi:66529647, gi:66512987, gi:110758785, gi:66558242, gi:66499475, gi:110772145, gi:66553147, gi:66522084, gi:66529463…
4	GO:0046983	protein dimerization activity	18	11.6	gi:66535742, gi:66499951, gi:110751042, gi:110761342, gi:66507327, gi:48138819, gi:66520699, gi:66531704, gi:110773823, gi:110748904, gi:66545506, gi:66547450, gi:66556512, gi:66513879, gi:66525522, gi:66499807, gi:110758149, gi:110759210
4	GO:0051082	unfolded protein binding	36	36	gi:66512914, gi:110756506, gi:110765976, gi:66500931, gi:66512625, gi:110750890, gi:66525117, gi:66531681, gi:110758921, gi:66522349, gi:66533395, gi:66544702, gi:66547447, gi:66563290, gi:48141950, gi:66510581, gi:66513205, gi:66531532, gi:66540596, gi:66511337, gi:66525522, gi:66558942, gi:66560172, gi:66501507, gi:110749420, gi:110756003, gi:110762983, gi:48095525, gi:48098825, gi:66522931, gi…
4	GO:0032553	ribonucleotide binding	121	28.51	gi:110758149, gi:66524051, gi:66512891, gi:110762023, gi:66540013, gi:66535330, gi:48098747, gi:66514467, gi:66533950, gi:110749491, gi:110763934, gi:66518848, gi:48097815, gi:62526112, gi:110761567, gi:66524128, gi:66518279, gi:110766827, gi:48105901, gi:110755732, gi:110763899, gi:66519141, gi:48097366, gi:48142864, gi:66508439, gi:66510064, gi:110762983, gi:48095525, gi:48095543, gi:48103887, …
4	GO:0016798	hydrolase activity, acting on glycosyl bonds	11	4.856	gi:66549206, gi:110764149, gi:110766932, gi:94400901, gi:58585164, gi:66504249, gi:66500170, gi:66510448, gi:66511507, gi:110766964, gi:66524360
4	GO:0016788	hydrolase activity, acting on ester bonds	19	5.888	gi:66535082, gi:66549073, gi:66529200, gi:110755795, gi:66556512, gi:66543950, gi:66511388, gi:66563109, gi:110766831, gi:110764347, gi:66512887, gi:48103883, gi:66544552, gi:110751312, gi:66525759, gi:66509421, gi:110749921, gi:110758324, gi:110751409
4	GO:0019210	kinase inhibitor activity	4	1.247	gi:48097086, gi:66517155, gi:48096523, gi:110760453
4	GO:0019887	protein kinase regulator activity	6	2.448	gi:66534750, gi:66517761, gi:48097086, gi:66517155, gi:48096523, gi:110760453
4	GO:0005214	structural constituent of chitin-based cuticle	3	3	gi:110757442, gi:110764439, gi:110764441
4	GO:0015036	disulfide oxidoreductase activity	8	5.232	gi:66519264, gi:48104680, gi:48142673, gi:110762823, gi:110748925, gi:66499807, gi:110764555, gi:66530247
4	GO:0043169	cation binding	91	43.38	gi:110759509, gi:110764717, gi:110766831, gi:48102814, gi:110755795, gi:110751312, gi:66556512, gi:58585164, gi:66546988, gi:66559541, gi:66504768, gi:110761886, gi:48124643, gi:66500946, gi:110760068, gi:48096527, gi:66509812, gi:66513527, gi:110766107, gi:110757341, gi:110777837, gi:66500205, gi:110749420, gi:110749829, gi:110756003, gi:110757116, gi:66522612, gi:48096763, gi:48098825, gi:66545…
4	GO:0016769	transferase activity, transferring nitrogenous groups	9	3.96	gi:110759210, gi:66524972, gi:110776864, gi:66563168, gi:66522602, gi:110775909, gi:110755553, gi:110755821, gi:66530338
4	GO:0005527	macrolide binding	3	1.799	gi:66510528, gi:66558413, gi:66499186
4	GO:0016614	oxidoreductase activity, acting on CH-OH group of donors	33	17.53	gi:110758668, gi:110750101, gi:66547531, gi:48102814, gi:66507594, gi:66519936, gi:110760701, gi:66554916, gi:66547543, gi:66506786, gi:66513092, gi:48124643, gi:110761561, gi:110758428, gi:110764717, gi:48097748, gi:66530240, gi:48096138, gi:66508366, gi:48104369, gi:66517758, gi:110757696, gi:66534671, gi:110763386, gi:66559541, gi:66548413, gi:48139441, gi:66535957, gi:110777451, gi:66511652, …
4	GO:0016638	oxidoreductase activity, acting on the CH-NH2 group of donors	3	1.319	gi:48141383, gi:66523390, gi:66532627
4	GO:0003713	transcription coactivator activity	4	3.6	gi:66548413, gi:48101907, gi:48106137, gi:110757428
4	GO:0016835	carbon-oxygen lyase activity	14	6	gi:110773271, gi:66519936, gi:94400897, gi:66519850, gi:110757428, gi:48097825, gi:66550870, gi:48098039, gi:66557463, gi:66559310, gi:110767168, gi:110773874, gi:66507594, gi:66513705
4	GO:0051920	peroxiredoxin activity	3	1.799	gi:66548188, gi:110763326, gi:66535082
4	GO:0016801	hydrolase activity, acting on ether bonds	3	0.849	gi:66558612, gi:66519683, gi:110749750
4	GO:0030170	pyridoxal phosphate binding	5	5	gi:66557932, gi:110760746, gi:110755553, gi:66522602, gi:110759210
4	GO:0003714	transcription corepressor activity	5	5	gi:48102645, gi:110756983, gi:66548413, gi:48101907, gi:110763884
4	GO:0004839	ubiquitin activating enzyme activity	4	4	gi:66513481, gi:110751042, gi:66507327, gi:110760144
4	GO:0016810	hydrolase activity, acting on carbon-nitrogen (but not peptide) bonds	11	3.767	gi:66513629, gi:66522051, gi:110766107, gi:66519850, gi:66508193, gi:48099112, gi:66516304, gi:66532760, gi:110760993, gi:110767170, gi:66517581
4	GO:0005102	receptor binding	16	8.257	gi:110762275, gi:66520165, gi:48097825, gi:110762877, gi:110762983, gi:48095525, gi:110749319, gi:66504662, gi:66511337, gi:66524277, gi:110762892, gi:110758921, gi:110756003, gi:48098825, gi:48104453, gi:110762648
4	GO:0008026	ATP-dependent helicase activity	14	10.96	gi:110769968, gi:110762934, gi:66547453, gi:66543732, gi:66509032, gi:66509714, gi:48101907, gi:66551115, gi:110764660, gi:110760457, gi:66532824, gi:48136057, gi:66499171, gi:110763884
4	GO:0015002	heme-copper terminal oxidase activity	3	1.799	gi:66557994, gi:48095960, gi:66534766
4	GO:0008233	peptidase activity	80	42.17	gi:66509442, gi:66519153, gi:66506837, gi:110767398, gi:66519157, gi:66541426, gi:48096769, gi:48128110, gi:48142173, gi:110762823, gi:66530404, gi:66517710, gi:66505780, gi:66519891, gi:48095159, gi:110757143, gi:66549336, gi:110767269, gi:66559145, gi:66534286, gi:110763884, gi:110764645, gi:66509812, gi:110761886, gi:110759509, gi:66551176, gi:66531055, gi:66500205, gi:48097712, gi:66526670, g…
4	GO:0005083	small GTPase regulator activity	5	3.679	gi:110758379, gi:110751295, gi:48104416, gi:48098825, gi:110767987
4	GO:0017076	purine nucleotide binding	132	32.47	gi:110758149, gi:66524051, gi:66512891, gi:66499429, gi:110760324, gi:66505480, gi:66519566, gi:58585090, gi:110748925, gi:66533379, gi:66526470, gi:66526646, gi:66557634, gi:66525522, gi:110762023, gi:66540013, gi:66535330, gi:48098747, gi:66514467, gi:66533950, gi:110749491, gi:110763934, gi:66518848, gi:48097815, gi:62526112, gi:110761567, gi:66524128, gi:66518279, gi:110766827, gi:48105901, g…
4	GO:0005529	sugar binding	7	5.72	gi:66522931, gi:66525147, gi:66549206, gi:66533113, gi:110755821, gi:66545506, gi:110764149
4	GO:0003746	translation elongation factor activity	8	8	gi:110759540, gi:66565249, gi:48098747, gi:110761214, gi:66518848, gi:48097815, gi:62526112, gi:66508439
4	GO:0005319	lipid transporter activity	5	3.28	gi:66553904, gi:58585104, gi:66557640, gi:66512039, gi:66534671
4	GO:0008565	protein transporter activity	27	21	gi:48104167, gi:110757077, gi:66525598, gi:66522612, gi:110767987, gi:66519233, gi:48141539, gi:48105316, gi:110760068, gi:66517185, gi:48141950, gi:110757341, gi:110749829, gi:110758966, gi:110757116, gi:66533927, gi:110762475, gi:66552890, gi:48132928, gi:66503847, gi:48120807, gi:110765224, gi:110763426, gi:66504662, gi:66556180, gi:66549728, gi:66513627
4	GO:0005543	phospholipid binding	9	5.32	gi:58585250, gi:110768979, gi:66509654, gi:110766532, gi:66530527, gi:66519367, gi:66557640, gi:110761725, gi:66551610
4	GO:0004872	receptor activity	17	11.95	gi:110764421, gi:66524293, gi:66530616, gi:110756298, gi:110768411, gi:48104663, gi:110765100, gi:66499810, gi:110762877, gi:66519504, gi:110767674, gi:66517761, gi:110764670, gi:110765019, gi:110777459, gi:110757782, gi:110762902
4	GO:0003677	DNA binding	45	34.83	gi:110766132, gi:66499951, gi:66512104, gi:110760259, gi:110777200, gi:66530952, gi:110763903, gi:66507356, gi:110758825, gi:66545506, gi:110757903, gi:110764817, gi:66544546, gi:110756983, gi:110756775, gi:110755309, gi:110750857, gi:110762180, gi:110766831, gi:66507466, gi:66509028, gi:110763884, gi:110762998, gi:110749616, gi:110749623, gi:110758308, gi:110763831, gi:110749634, gi:66522657, gi…
4	GO:0016879	ligase activity, forming carbon-nitrogen bonds	19	7.463	gi:110764380, gi:110761196, gi:48102172, gi:66562752, gi:66513481, gi:66513511, gi:110755935, gi:48102954, gi:66564615, gi:48138568, gi:66522082, gi:66522051, gi:110777963, gi:66547359, gi:110748682, gi:66524128, gi:110748904, gi:48141383, gi:66508193
5	GO:0016878	acid-thiol ligase activity	6	2.64	gi:110764579, gi:110756037, gi:66533950, gi:66548261, gi:66512891, gi:66516122
5	GO:0016818	hydrolase activity, acting on acid anhydrides, in phosphorus-containing anhydrides	105	15.45	gi:66507466, gi:66534191, gi:110769968, gi:110762934, gi:66547453, gi:66543732, gi:66509032, gi:66509714, gi:48101907, gi:48097825, gi:110756611, gi:66521433, gi:110758785, gi:66503873, gi:110751180, gi:66511337, gi:66501507, gi:110749420, gi:66536893, gi:110767269, gi:110754998, gi:66520165, gi:66552237, gi:48106137, gi:66534286, gi:66529463, gi:48098315, gi:66504360, gi:66515294, gi:110756584, …
5	GO:0016864	intramolecular oxidoreductase activity, transposing S-S bonds	5	3	gi:110751310, gi:66531851, gi:110768510, gi:66546657, gi:66522163
5	GO:0004364	glutathione transferase activity	4	4	gi:110763730, gi:48094957, gi:48095935, gi:66499807
5	GO:0005544	calcium-dependent phospholipid binding	5	5	gi:110768979, gi:66509654, gi:110766532, gi:66530527, gi:66519367
5	GO:0008236	serine-type peptidase activity	13	7.48	gi:66517710, gi:66505780, gi:66519891, gi:48095159, gi:110757143, gi:66549336, gi:110767269, gi:66559145, gi:66534286, gi:110763884, gi:48104021, gi:48101574, gi:66515781
5	GO:0016624	oxidoreductase activity, acting on the aldehyde or oxo group of donors, disulfide as acceptor	4	3.2	gi:66510078, gi:110765081, gi:66517287, gi:66517291
5	GO:0016776	phosphotransferase activity, phosphate group as acceptor	3	2.4	gi:66519534, gi:66520497, gi:66556661
5	GO:0015291	secondary active transmembrane transporter activity	5	1.229	gi:110758785, gi:66499475, gi:66522084, gi:58531215, gi:66508526
5	GO:0016836	hydro-lyase activity	13	8.999	gi:110773271, gi:66519936, gi:94400897, gi:66519850, gi:110757428, gi:48097825, gi:66550870, gi:48098039, gi:66557463, gi:110767168, gi:110773874, gi:66507594, gi:66513705
5	GO:0008483	transaminase activity	9	6.6	gi:110759210, gi:66524972, gi:110776864, gi:66563168, gi:66522602, gi:110775909, gi:110755553, gi:110755821, gi:66530338
5	GO:0035091	phosphoinositide binding	3	2.2	gi:58585250, gi:110761725, gi:66551610
5	GO:0017069	snRNA binding	3	1.799	gi:66533783, gi:110761342, gi:110760170
5	GO:0016820	hydrolase activity, acting on acid anhydrides, catalyzing transmembrane movement of substances	24	5.817	gi:110756611, gi:66521433, gi:110758785, gi:66529463, gi:48098315, gi:66504360, gi:66515294, gi:110756584, gi:110760210, gi:66548758, gi:66515272, gi:66529931, gi:66531719, gi:66560172, gi:66531434, gi:66554156, gi:66556287, gi:48100966, gi:110762902, gi:110758587, gi:110764731, gi:66513776, gi:66517317, gi:66547758
5	GO:0003779	actin binding	32	30.4	gi:66566395, gi:110766149, gi:48094341, gi:66522386, gi:110768979, gi:66509654, gi:110766532, gi:66530527, gi:66514697, gi:48095068, gi:66500396, gi:66500400, gi:66519367, gi:66549818, gi:66556839, gi:66538420, gi:94400899, gi:110756153, gi:66547891, gi:48096310, gi:66531704, gi:66508517, gi:110757964, gi:66512737, gi:110751158, gi:66524926, gi:58585250, gi:110762380, gi:110768018, gi:66513649, g…
5	GO:0004659	prenyltransferase activity	6	5.56	gi:66501629, gi:110767467, gi:110769981, gi:66543347, gi:66501511, gi:110767333
5	GO:0016747	transferase activity, transferring groups other than amino-acyl groups	16	4.091	gi:66511128, gi:110760049, gi:110756783, gi:110756587, gi:110763884, gi:48097100, gi:66507594, gi:66519936, gi:110764492, gi:110749497, gi:110764629, gi:110757658, gi:110764255, gi:66516122, gi:66515350, gi:110758538
5	GO:0046982	protein heterodimerization activity	11	11	gi:110751042, gi:110761342, gi:66507327, gi:48138819, gi:66520699, gi:66531704, gi:110773823, gi:110748904, gi:66545506, gi:66547450, gi:66556512
5	GO:0017022	myosin binding	3	1.799	gi:66558822, gi:66538476, gi:110768018
5	GO:0050661	NADP binding	3	3	gi:66547531, gi:110748925, gi:66511652
5	GO:0016301	kinase activity	23	14.55	gi:66519534, gi:110763826, gi:66520497, gi:66525794, gi:110748682, gi:66548684, gi:110756123, gi:66556839, gi:110764289, gi:110760320, gi:66563613, gi:48104663, gi:66525954, gi:110758536, gi:110762076, gi:66517761, gi:58585146, gi:66556661, gi:66500225, gi:110766771, gi:110749319, gi:66522238, gi:110748949
5	GO:0042803	protein homodimerization activity	5	5	gi:66513879, gi:66525522, gi:66499807, gi:110758149, gi:110759210
5	GO:0016790	thiolester hydrolase activity	7	4.175	gi:66529200, gi:66543950, gi:66563109, gi:48103883, gi:66544552, gi:66509421, gi:110758324
5	GO:0019900	kinase binding	6	3.76	gi:110762076, gi:110760680, gi:66509800, gi:110760170, gi:66546653, gi:66559141
5	GO:0043566	structure-specific DNA binding	10	6.599	gi:110766132, gi:110757903, gi:110764817, gi:66544546, gi:110756983, gi:110756775, gi:110755309, gi:110750857, gi:110762180, gi:110766831
5	GO:0004129	cytochrome-c oxidase activity	3	3	gi:66557994, gi:48095960, gi:66534766
5	GO:0016635	oxidoreductase activity, acting on the CH-CH group of donors, quinone or related compound as acceptor	3	1.799	gi:110764140, gi:66505480, gi:66505914
5	GO:0030508	thiol-disulfide exchange intermediate activity	4	4	gi:110764555, gi:48104680, gi:48142673, gi:66530247
5	GO:0016616	oxidoreductase activity, acting on the CH-OH group of donors, NAD or NADP as acceptor	29	24.15	gi:110758668, gi:110750101, gi:66547531, gi:48102814, gi:66507594, gi:66519936, gi:110760701, gi:66554916, gi:66547543, gi:66506786, gi:66513092, gi:48124643, gi:110761561, gi:110758428, gi:110764717, gi:48097748, gi:66530240, gi:48096138, gi:66508366, gi:48104369, gi:66517758, gi:110757696, gi:66534671, gi:110763386, gi:66559541, gi:66548413, gi:110777451, gi:66511652, gi:110750934
5	GO:0016681	oxidoreductase activity, acting on diphenols and related substances as donors, cytochrome as acceptor	4	2.4	gi:110751008, gi:66551875, gi:48096291, gi:66500205
5	GO:0016763	transferase activity, transferring pentosyl groups	4	2.4	gi:66508562, gi:66523936, gi:66524051, gi:66520275
5	GO:0016620	oxidoreductase activity, acting on the aldehyde or oxo group of donors, NAD or NADP as acceptor	10	6.959	gi:66546970, gi:66523051, gi:66510078, gi:110760082, gi:48104369, gi:66530423, gi:110760871, gi:48096130, gi:48142692, gi:66500225
5	GO:0016881	acid-amino acid ligase activity	12	5.279	gi:110764380, gi:110761196, gi:48102172, gi:66562752, gi:66513481, gi:66513511, gi:110755935, gi:48102954, gi:66564615, gi:48138568, gi:110777963, gi:110748904
5	GO:0016862	intramolecular oxidoreductase activity, interconverting keto- and enol-groups	5	3	gi:110751310, gi:66531851, gi:110768510, gi:66546657, gi:66522163
5	GO:0003727	single-stranded RNA binding	3	2.2	gi:110766132, gi:110763588, gi:110759996
5	GO:0016758	transferase activity, transferring hexosyl groups	6	1.968	gi:66510285, gi:66532597, gi:66557932, gi:110760361, gi:66549280, gi:66508562
5	GO:0046914	transition metal ion binding	60	39.44	gi:110759509, gi:110764717, gi:110766831, gi:48102814, gi:110755795, gi:110751312, gi:66556512, gi:66546988, gi:66559541, gi:66504768, gi:110761886, gi:48124643, gi:66500946, gi:110760068, gi:48096527, gi:66509812, gi:66513527, gi:110766107, gi:110757341, gi:110777837, gi:66500205, gi:110749420, gi:110749829, gi:110756003, gi:110757116, gi:66522612, gi:48096763, gi:48098825, gi:66545506, gi:66507…
5	GO:0005509	calcium ion binding	30	30	gi:48140312, gi:110768979, gi:48094929, gi:62198229, gi:66501185, gi:66509654, gi:66510528, gi:110766532, gi:66530527, gi:66509518, gi:110758938, gi:66515987, gi:66555437, gi:48095068, gi:66500213, gi:110761364, gi:66519367, gi:66535957, gi:66558822, gi:110758964, gi:66551889, gi:66513260, gi:66538476, gi:66510064, gi:66521433, gi:66522931, gi:110756835, gi:66504662, gi:66545506, gi:66513649
5	GO:0016831	carboxy-lyase activity	7	5.6	gi:110777963, gi:110764380, gi:66510078, gi:66523936, gi:110768182, gi:110749280, gi:66524885
5	GO:0015631	tubulin binding	10	6.359	gi:66519917, gi:110758113, gi:110758825, gi:110757964, gi:110759783, gi:66520179, gi:66520497, gi:66513649, gi:66516060, gi:110763919
5	GO:0003995	acyl-CoA dehydrogenase activity	6	4.399	gi:110759500, gi:110763684, gi:66499429, gi:110760324, gi:66557634, gi:66519566
5	GO:0016876	ligase activity, forming aminoacyl-tRNA and related compounds	22	9.479	gi:66519229, gi:110762892, gi:110771402, gi:66513879, gi:66509916, gi:66552117, gi:66506607, gi:66552161, gi:66510275, gi:66505745, gi:66551970, gi:110755692, gi:110751418, gi:66521713, gi:66509800, gi:110757574, gi:66511652, gi:66523683, gi:110760507, gi:66516132, gi:66501636, gi:66501629
5	GO:0004553	hydrolase activity, hydrolyzing O-glycosyl compounds	9	4.76	gi:66549206, gi:110764149, gi:110766932, gi:94400901, gi:58585164, gi:66504249, gi:66500170, gi:66510448, gi:66511507
5	GO:0051427	hormone receptor binding	3	0.935	gi:66520165, gi:110762877, gi:110749319
5	GO:0046912	transferase activity, transferring acyl groups, acyl groups converted into alkyl on transfer	4	2.8	gi:66530142, gi:66521738, gi:48141273, gi:110777963
5	GO:0008234	cysteine-type peptidase activity	8	3.841	gi:48103883, gi:66544552, gi:110763892, gi:66519591, gi:66499314, gi:66509421, gi:66509333, gi:110764472
5	GO:0042578	phosphoric ester hydrolase activity	8	2.944	gi:110755795, gi:66556512, gi:110764347, gi:66512887, gi:110751312, gi:66525759, gi:110749921, gi:110751409
5	GO:0004888	transmembrane receptor activity	6	4	gi:110764421, gi:66524293, gi:66530616, gi:110756298, gi:110768411, gi:110762902
5	GO:0051287	NAD binding	8	8	gi:48142692, gi:110777451, gi:48097536, gi:66554757, gi:66533379, gi:66519936, gi:66548413, gi:48102814
5	GO:0008237	metallopeptidase activity	21	12.08	gi:110764645, gi:66509812, gi:110761886, gi:110759509, gi:66551176, gi:66531055, gi:66500205, gi:48097712, gi:66526670, gi:66548195, gi:110775300, gi:110765046, gi:110765038, gi:110749420, gi:48097950, gi:66524124, gi:66535742, gi:66499419, gi:66525391, gi:66507356, gi:110757569
5	GO:0009003	signal peptidase activity	6	4.8	gi:66551176, gi:66531055, gi:66500205, gi:110776683, gi:48104021, gi:110767674
5	GO:0015075	ion transmembrane transporter activity	40	8.986	gi:66525867, gi:66517185, gi:66521459, gi:110751180, gi:110756611, gi:66521433, gi:66529647, gi:66512987, gi:110758785, gi:110772145, gi:66553147, gi:66522084, gi:66529463, gi:48098315, gi:66504360, gi:66515294, gi:110756584, gi:110760210, gi:66548758, gi:66515272, gi:66529931, gi:66531719, gi:66560172, gi:66531434, gi:66554156, gi:66556287, gi:48100966, gi:110762902, gi:66510064, gi:48098249, gi…
5	GO:0008379	thioredoxin peroxidase activity	3	3	gi:66548188, gi:110763326, gi:66535082
5	GO:0030554	adenyl nucleotide binding	102	39.72	gi:110758149, gi:66524051, gi:66512891, gi:66499429, gi:110760324, gi:66505480, gi:66519566, gi:58585090, gi:110748925, gi:66533379, gi:66526470, gi:66526646, gi:66557634, gi:66525522, gi:110769968, gi:66525499, gi:66526846, gi:66537940, gi:110770725, gi:66512625, gi:110762934, gi:66521713, gi:66513879, gi:110756037, gi:110758587, gi:66522349, gi:66533395, gi:66544702, gi:66547447, gi:66547453, g…
5	GO:0051539	4 iron, 4 sulfur cluster binding	6	6	gi:66550870, gi:48098039, gi:48097536, gi:66554757, gi:66505914, gi:66540209
5	GO:0016811	hydrolase activity, acting on carbon-nitrogen (but not peptide) bonds, in linear amides	4	2.16	gi:66513629, gi:48099112, gi:66532760, gi:110760993
5	GO:0008168	methyltransferase activity	12	7	gi:110756656, gi:110756139, gi:110777963, gi:66534191, gi:94420672, gi:66508906, gi:66547731, gi:66504777, gi:66514094, gi:66523500, gi:110760746, gi:66516304
5	GO:0000287	magnesium ion binding	12	12	gi:110748682, gi:110759509, gi:66524128, gi:110764717, gi:110758149, gi:48097825, gi:66530142, gi:110764289, gi:66532753, gi:66521433, gi:110766831, gi:66520497
5	GO:0008238	exopeptidase activity	15	8.04	gi:66509442, gi:66519891, gi:110764645, gi:66509812, gi:48097712, gi:66526670, gi:66525391, gi:66507356, gi:48101574, gi:110757569, gi:48097950, gi:66524124, gi:110764472, gi:66512450, gi:66499419
5	GO:0016779	nucleotidyltransferase activity	7	4.04	gi:66511388, gi:110764826, gi:66561608, gi:110764629, gi:110764909, gi:66544552, gi:66536233
5	GO:0015267	channel activity	6	1.468	gi:66517185, gi:66521459, gi:66510064, gi:110777459, gi:110757782, gi:48098249
5	GO:0008194	UDP-glycosyltransferase activity	3	1.08	gi:66510285, gi:110760361, gi:66549280
5	GO:0003729	mRNA binding	31	29.6	gi:110762180, gi:110761874, gi:110751360, gi:110758129, gi:66505117, gi:66510755, gi:66565092, gi:110761892, gi:110770107, gi:110763831, gi:48103761, gi:66504777, gi:66548942, gi:66550870, gi:48142798, gi:110763903, gi:66523933, gi:110767982, gi:110756254, gi:110761019, gi:66548276, gi:110764660, gi:66520699, gi:110750119, gi:110758825, gi:110763051, gi:110763588, gi:66558056, gi:66551115, gi:110…
5	GO:0003684	damaged DNA binding	3	3	gi:66509028, gi:110766831, gi:110763884
5	GO:0019001	guanyl nucleotide binding	38	14.4	gi:110762023, gi:66540013, gi:66535330, gi:48098747, gi:66514467, gi:66533950, gi:110749491, gi:110763934, gi:66518848, gi:48097815, gi:62526112, gi:110761567, gi:66524128, gi:66518279, gi:110766827, gi:48105901, gi:110755732, gi:110763899, gi:66519141, gi:48097366, gi:48142864, gi:66508439, gi:66510064, gi:110762983, gi:48095525, gi:48095543, gi:48103887, gi:110763919, gi:66520275, gi:66532753, …
5	GO:0016405	CoA-ligase activity	6	2.64	gi:110764579, gi:110756037, gi:66533950, gi:66548261, gi:66512891, gi:66516122
5	GO:0015450	protein transmembrane transporter activity	10	10	gi:66519233, gi:48141539, gi:48105316, gi:110760068, gi:66517185, gi:48141950, gi:110757341, gi:110749829, gi:110758966, gi:110757116
5	GO:0004175	endopeptidase activity	51	34.33	gi:66519153, gi:66506837, gi:110767398, gi:66519157, gi:66541426, gi:48096769, gi:48128110, gi:48142173, gi:110762823, gi:66530404, gi:66505780, gi:48095159, gi:110757143, gi:66549336, gi:110767269, gi:66559145, gi:66534286, gi:110763884, gi:110761886, gi:110759509, gi:66551176, gi:66531055, gi:66500205, gi:66548195, gi:110775300, gi:110765046, gi:110765038, gi:110749420, gi:110763892, gi:6650933…
5	GO:0005528	FK506 binding	3	3	gi:66510528, gi:66558413, gi:66499186
5	GO:0016646	oxidoreductase activity, acting on the CH-NH group of donors, NAD or NADP as acceptor	5	3.52	gi:110760871, gi:66508193, gi:66547760, gi:110768799, gi:48096130
5	GO:0050660	FAD binding	10	10	gi:66499429, gi:110760324, gi:66505480, gi:66519566, gi:58585090, gi:110748925, gi:66533379, gi:66526470, gi:66526646, gi:66557634
5	GO:0003954	NADH dehydrogenase activity	14	8.24	gi:110768034, gi:48098241, gi:66511756, gi:66566109, gi:110758626, gi:48104474, gi:48107260, gi:66534614, gi:48099278, gi:66560033, gi:48097536, gi:66513260, gi:66554757, gi:66513257
5	GO:0019843	rRNA binding	7	7	gi:48101950, gi:110756499, gi:66516926, gi:66517407, gi:66548968, gi:48142798, gi:66537377
5	GO:0016615	malate dehydrogenase activity	3	2.159	gi:66506786, gi:66513092, gi:110761561
5	GO:0004860	protein kinase inhibitor activity	4	2.08	gi:48097086, gi:66517155, gi:48096523, gi:110760453
5	GO:0015035	protein disulfide oxidoreductase activity	4	4	gi:66519264, gi:48104680, gi:48142673, gi:110762823
5	GO:0003747	translation release factor activity	3	2.2	gi:48142864, gi:110758344, gi:66508439
5	GO:0016676	oxidoreductase activity, acting on heme group of donors, oxygen as acceptor	3	1.799	gi:66557994, gi:48095960, gi:66534766
5	GO:0031202	RNA splicing factor activity, transesterification mechanism	9	9	gi:110777573, gi:66500455, gi:110749234, gi:110759899, gi:66525153, gi:110761019, gi:66553024, gi:66520699, gi:66532824
5	GO:0016814	hydrolase activity, acting on carbon-nitrogen (but not peptide) bonds, in cyclic amidines	4	1.92	gi:110766107, gi:66519850, gi:66508193, gi:66516304
5	GO:0000049	tRNA binding	7	7	gi:110756594, gi:110764826, gi:66506607, gi:110757574, gi:66516132, gi:110766827, gi:110762892
5	GO:0016773	phosphotransferase activity, alcohol group as acceptor	11	5.601	gi:66525794, gi:66519534, gi:66548684, gi:110756123, gi:66556839, gi:110764289, gi:110760320, gi:110766771, gi:110749319, gi:66522238, gi:110748949
5	GO:0051020	GTPase binding	3	0.647	gi:48104416, gi:66503847, gi:110767987
5	GO:0015399	primary active transmembrane transporter activity	34	7.09	gi:110756611, gi:66519233, gi:48141539, gi:48105316, gi:110760068, gi:66517185, gi:48141950, gi:110757341, gi:110749829, gi:110758966, gi:110757116, gi:66521433, gi:110758785, gi:66529463, gi:48098315, gi:66504360, gi:66515294, gi:110756584, gi:110760210, gi:66548758, gi:66515272, gi:66529931, gi:66531719, gi:66560172, gi:66531434, gi:66554156, gi:66556287, gi:48100966, gi:110762902, gi:110758587…
5	GO:0022884	macromolecule transmembrane transporter activity	10	6	gi:66519233, gi:48141539, gi:48105316, gi:110760068, gi:66517185, gi:48141950, gi:110757341, gi:110749829, gi:110758966, gi:110757116
5	GO:0004091	carboxylesterase activity	3	1.815	gi:66535082, gi:66549073, gi:66563109
5	GO:0016868	intramolecular transferase activity, phosphotransferases	4	2.4	gi:66550890, gi:110766229, gi:66533867, gi:66561330
5	GO:0043565	sequence-specific DNA binding	4	2.8	gi:66499951, gi:66512104, gi:110755309, gi:66507466
5	GO:0016655	oxidoreductase activity, acting on NADH or NADPH, quinone or similar compound as acceptor	9	3.239	gi:48104474, gi:48107260, gi:66534614, gi:48099278, gi:66560033, gi:48097536, gi:66513260, gi:66554757, gi:66513257
5	GO:0032555	purine ribonucleotide binding	121	47.51	gi:110758149, gi:66524051, gi:66512891, gi:110762023, gi:66540013, gi:66535330, gi:48098747, gi:66514467, gi:66533950, gi:110749491, gi:110763934, gi:66518848, gi:48097815, gi:62526112, gi:110761567, gi:66524128, gi:66518279, gi:110766827, gi:48105901, gi:110755732, gi:110763899, gi:66519141, gi:48097366, gi:48142864, gi:66508439, gi:66510064, gi:110762983, gi:48095525, gi:48095543, gi:48103887, …
5	GO:0004004	ATP-dependent RNA helicase activity	5	5	gi:110764660, gi:110760457, gi:66532824, gi:48136057, gi:66499171
5	GO:0004866	endopeptidase inhibitor activity	7	7	gi:66515781, gi:66519157, gi:66541426, gi:48096769, gi:48142173, gi:66544552, gi:110762823
5	GO:0004176	ATP-dependent peptidase activity	5	5	gi:110765038, gi:110767269, gi:66559145, gi:66534286, gi:110763884
6	GO:0008509	anion transmembrane transporter activity	6	2.4	gi:66525867, gi:66517185, gi:66521459, gi:110751180, gi:110758785, gi:66522084
6	GO:0019787	small conjugating protein ligase activity	9	5.8	gi:110761196, gi:48102172, gi:66562752, gi:66513481, gi:66513511, gi:110755935, gi:48102954, gi:66564615, gi:48138568
6	GO:0016791	phosphoric monoester hydrolase activity	8	4.907	gi:110755795, gi:66556512, gi:110764347, gi:66512887, gi:110751312, gi:66525759, gi:110749921, gi:110751409
6	GO:0004372	glycine hydroxymethyltransferase activity	3	1.96	gi:110777963, gi:110760746, gi:66516304
6	GO:0019901	protein kinase binding	5	4.6	gi:110762076, gi:110760680, gi:66509800, gi:110760170, gi:66546653
6	GO:0004197	cysteine-type endopeptidase activity	4	3.2	gi:110763892, gi:66509333, gi:66544552, gi:110764472
6	GO:0004730	pseudouridylate synthase activity	3	3	gi:66519850, gi:110757428, gi:48097825
6	GO:0032561	guanyl ribonucleotide binding	38	24	gi:110762023, gi:66540013, gi:66535330, gi:48098747, gi:66514467, gi:66533950, gi:110749491, gi:110763934, gi:66518848, gi:48097815, gi:62526112, gi:110761567, gi:66524128, gi:66518279, gi:110766827, gi:48105901, gi:110755732, gi:110763899, gi:66519141, gi:48097366, gi:48142864, gi:66508439, gi:66510064, gi:110762983, gi:48095525, gi:48095543, gi:48103887, gi:110763919, gi:66520275, gi:66532753, …
6	GO:0008757	S-adenosylmethionine-dependent methyltransferase activity	4	1.18	gi:110756656, gi:110756139, gi:66534191, gi:94420672
6	GO:0004337	geranyltranstransferase activity	3	3	gi:110767467, gi:110769981, gi:66543347
6	GO:0015926	glucosidase activity	4	2.4	gi:94400901, gi:58585164, gi:66504249, gi:66500170
6	GO:0003756	protein disulfide isomerase activity	5	5	gi:110751310, gi:66531851, gi:110768510, gi:66546657, gi:66522163
6	GO:0035251	UDP-glucosyltransferase activity	3	1.799	gi:66510285, gi:110760361, gi:66549280
6	GO:0003697	single-stranded DNA binding	9	9	gi:110757903, gi:110764817, gi:66544546, gi:110756983, gi:110756775, gi:110755309, gi:110750857, gi:110762180, gi:110766132
6	GO:0004298	threonine endopeptidase activity	9	9	gi:66506837, gi:110767398, gi:66519157, gi:66541426, gi:48096769, gi:48128110, gi:48142173, gi:110762823, gi:66530404
6	GO:0004300	enoyl-CoA hydratase activity	4	4	gi:110773874, gi:66507594, gi:110773271, gi:66519936
6	GO:0019783	small conjugating protein-specific protease activity	4	1.536	gi:48103883, gi:66544552, gi:66519591, gi:66509421
6	GO:0004161	dimethylallyltranstransferase activity	3	3	gi:110767467, gi:110769981, gi:66543347
6	GO:0004448	isocitrate dehydrogenase activity	4	3	gi:110764717, gi:48102814, gi:48097748, gi:66530240
6	GO:0046527	glucosyltransferase activity	3	1.08	gi:66510285, gi:110760361, gi:66549280
6	GO:0019205	nucleobase, nucleoside, nucleotide kinase activity	3	1.92	gi:66519534, gi:66520497, gi:66556661
6	GO:0008324	cation transmembrane transporter activity	34	11.05	gi:66521433, gi:66529647, gi:66512987, gi:110758785, gi:110772145, gi:66553147, gi:110756611, gi:66529463, gi:48098315, gi:66504360, gi:66515294, gi:110756584, gi:110760210, gi:66548758, gi:66515272, gi:66529931, gi:66531719, gi:66560172, gi:66531434, gi:66554156, gi:66556287, gi:48100966, gi:110762902, gi:66510064, gi:66557994, gi:48095960, gi:66534766, gi:66517317, gi:66547758, gi:110751008, gi…
6	GO:0008121	ubiquinol-cytochrome-c reductase activity	4	4	gi:110751008, gi:66551875, gi:48096291, gi:66500205
6	GO:0005216	ion channel activity	4	2.08	gi:66517185, gi:66521459, gi:66510064, gi:48098249
6	GO:0046873	metal ion transmembrane transporter activity	4	1.44	gi:66521433, gi:66529647, gi:66512987, gi:66510064
6	GO:0008270	zinc ion binding	24	24	gi:66546988, gi:66559541, gi:66504768, gi:110761886, gi:48124643, gi:66500946, gi:110760068, gi:48096527, gi:66509812, gi:66513527, gi:110766107, gi:110757341, gi:110777837, gi:66500205, gi:110749420, gi:110749829, gi:110756003, gi:110757116, gi:66522612, gi:48096763, gi:48098825, gi:66545506, gi:66507466, gi:110755795
6	GO:0016462	pyrophosphatase activity	105	25.76	gi:66507466, gi:66534191, gi:110769968, gi:110762934, gi:66547453, gi:66543732, gi:66509032, gi:66509714, gi:48101907, gi:48097825, gi:110756611, gi:66521433, gi:110758785, gi:66503873, gi:110751180, gi:66511337, gi:66501507, gi:110749420, gi:66536893, gi:110767269, gi:110754998, gi:66520165, gi:66552237, gi:48106137, gi:66534286, gi:66529463, gi:48098315, gi:66504360, gi:66515294, gi:110756584, …
6	GO:0008235	metalloexopeptidase activity	6	4.88	gi:110764645, gi:48097712, gi:66526670, gi:66525391, gi:66507356, gi:110757569
6	GO:0008017	microtubule binding	9	8.6	gi:66519917, gi:110758113, gi:110758825, gi:110757964, gi:110759783, gi:66520179, gi:66520497, gi:66513649, gi:66516060
6	GO:0042626	ATPase activity, coupled to transmembrane movement of substances	24	9.695	gi:110756611, gi:66521433, gi:110758785, gi:66529463, gi:48098315, gi:66504360, gi:66515294, gi:110756584, gi:110760210, gi:66548758, gi:66515272, gi:66529931, gi:66531719, gi:66560172, gi:66531434, gi:66554156, gi:66556287, gi:48100966, gi:110762902, gi:110758587, gi:110764731, gi:66513776, gi:66517317, gi:66547758
6	GO:0022838	substrate specific channel activity	4	1.247	gi:66517185, gi:66521459, gi:66510064, gi:48098249
6	GO:0015405	P-P-bond-hydrolysis-driven transmembrane transporter activity	34	11.81	gi:110756611, gi:66519233, gi:48141539, gi:48105316, gi:110760068, gi:66517185, gi:48141950, gi:110757341, gi:110749829, gi:110758966, gi:110757116, gi:66521433, gi:110758785, gi:66529463, gi:48098315, gi:66504360, gi:66515294, gi:110756584, gi:110760210, gi:66548758, gi:66515272, gi:66529931, gi:66531719, gi:66560172, gi:66531434, gi:66554156, gi:66556287, gi:48100966, gi:110762902, gi:110758587…
6	GO:0050136	NADH dehydrogenase (quinone) activity	9	5.399	gi:48104474, gi:48107260, gi:66534614, gi:48099278, gi:66560033, gi:48097536, gi:66513260, gi:66554757, gi:66513257
6	GO:0004029	aldehyde dehydrogenase (NAD) activity	3	3	gi:110760871, gi:48096130, gi:66530423
6	GO:0032559	adenyl ribonucleotide binding	91	55.2	gi:110758149, gi:66524051, gi:66512891, gi:110769968, gi:66525499, gi:66526846, gi:66537940, gi:110770725, gi:66512625, gi:110762934, gi:66521713, gi:66513879, gi:110756037, gi:110758587, gi:66522349, gi:66533395, gi:66544702, gi:66547447, gi:66547453, gi:66556661, gi:66563290, gi:110771402, gi:66501020, gi:66509789, gi:66513205, gi:110756584, gi:110764826, gi:110766771, gi:66523683, gi:66531532,…
6	GO:0004812	aminoacyl-tRNA ligase activity	22	15.79	gi:66519229, gi:110762892, gi:110771402, gi:66513879, gi:66509916, gi:66552117, gi:66506607, gi:66552161, gi:66510275, gi:66505745, gi:66551970, gi:110755692, gi:110751418, gi:66521713, gi:66509800, gi:110757574, gi:66511652, gi:66523683, gi:110760507, gi:66516132, gi:66501636, gi:66501629
6	GO:0005506	iron ion binding	28	27.4	gi:66551272, gi:48141081, gi:66550870, gi:110777113, gi:66501325, gi:110759146, gi:48096996, gi:48098039, gi:66534595, gi:66543732, gi:66551651, gi:94158626, gi:48096291, gi:48097536, gi:110759577, gi:110763195, gi:66554757, gi:66505914, gi:66510928, gi:110755389, gi:66540209, gi:66552237, gi:110755795, gi:110751312, gi:66556512, gi:58585086, gi:110762641, gi:66524161
6	GO:0004177	aminopeptidase activity	6	4.8	gi:48097712, gi:66526670, gi:66512450, gi:66499419, gi:110764472, gi:66525391
6	GO:0004672	protein kinase activity	7	5.336	gi:110756123, gi:66556839, gi:110764289, gi:110766771, gi:110749319, gi:66522238, gi:110748949
6	GO:0004180	carboxypeptidase activity	6	4.68	gi:48101574, gi:110757569, gi:48097950, gi:66524124, gi:110764472, gi:110764645
6	GO:0008426	protein kinase C inhibitor activity	3	1.799	gi:48097086, gi:66517155, gi:48096523
6	GO:0008276	protein methyltransferase activity	3	1.247	gi:110756656, gi:66534191, gi:94420672
6	GO:0008170	N-methyltransferase activity	3	0.82	gi:110756656, gi:66534191, gi:94420672
6	GO:0042625	ATPase activity, coupled to transmembrane movement of ions	21	11.16	gi:110756611, gi:66521433, gi:110758785, gi:66529463, gi:48098315, gi:66504360, gi:66515294, gi:110756584, gi:110760210, gi:66548758, gi:66515272, gi:66529931, gi:66531719, gi:66560172, gi:66531434, gi:66554156, gi:66556287, gi:48100966, gi:110762902, gi:66517317, gi:66547758
6	GO:0008177	succinate dehydrogenase (ubiquinone) activity	3	3	gi:110764140, gi:66505480, gi:66505914
6	GO:0004222	metalloendopeptidase activity	10	7.599	gi:110761886, gi:110759509, gi:66551176, gi:66531055, gi:66500205, gi:66548195, gi:110775300, gi:110765046, gi:110765038, gi:110749420
6	GO:0004774	succinate-CoA ligase activity	4	2.4	gi:110764579, gi:110756037, gi:66533950, gi:66548261
6	GO:0003730	mRNA 3'-UTR binding	4	4	gi:110761874, gi:110762180, gi:110751360, gi:110758129
6	GO:0004252	serine-type endopeptidase activity	9	8.2	gi:66505780, gi:48095159, gi:110757143, gi:66549336, gi:110767269, gi:66559145, gi:66534286, gi:110763884, gi:66515781
6	GO:0030145	manganese ion binding	7	7	gi:110759509, gi:110764717, gi:110766831, gi:48102814, gi:110755795, gi:110751312, gi:66556512
6	GO:0008415	acyltransferase activity	16	6.819	gi:66511128, gi:110760049, gi:110756783, gi:110756587, gi:110763884, gi:48097100, gi:66507594, gi:66519936, gi:110764492, gi:110749497, gi:110764629, gi:110757658, gi:110764255, gi:66516122, gi:66515350, gi:110758538
6	GO:0017070	U6 snRNA binding	3	3	gi:66533783, gi:110761342, gi:110760170
6	GO:0004240	mitochondrial processing peptidase activity	3	3	gi:66551176, gi:66531055, gi:66500205
6	GO:0003857	3-hydroxyacyl-CoA dehydrogenase activity	3	3	gi:66507594, gi:66519936, gi:110760701
6	GO:0004221	ubiquitin thiolesterase activity	3	2.6	gi:48103883, gi:66544552, gi:66509421
6	GO:0016229	steroid dehydrogenase activity	4	5.4	gi:66554916, gi:110760701, gi:110757696, gi:66534671
6	GO:0050897	cobalt ion binding	3	3	gi:48097712, gi:66526670, gi:110758149
6	GO:0031267	small GTPase binding	3	1.08	gi:48104416, gi:66503847, gi:110767987
7	GO:0008137	NADH dehydrogenase (ubiquinone) activity	9	9	gi:48104474, gi:48107260, gi:66534614, gi:48099278, gi:66560033, gi:48097536, gi:66513260, gi:66554757, gi:66513257
7	GO:0004558	alpha-glucosidase activity	4	4	gi:94400901, gi:58585164, gi:66504249, gi:66500170
7	GO:0017111	nucleoside-triphosphatase activity	103	40.33	gi:66507466, gi:66534191, gi:110769968, gi:110762934, gi:66547453, gi:66543732, gi:66509032, gi:66509714, gi:48101907, gi:110756611, gi:66521433, gi:110758785, gi:66503873, gi:110751180, gi:66511337, gi:66501507, gi:110749420, gi:66536893, gi:110767269, gi:110754998, gi:66520165, gi:66552237, gi:48106137, gi:66534286, gi:66529463, gi:48098315, gi:66504360, gi:66515294, gi:110756584, gi:110760210,…
7	GO:0015662	ATPase activity, coupled to transmembrane movement of ions, phosphorylative mechanism	18	10.79	gi:110756611, gi:66521433, gi:66529463, gi:48098315, gi:66504360, gi:66515294, gi:110756584, gi:110760210, gi:66548758, gi:66515272, gi:66529931, gi:66531719, gi:66560172, gi:66531434, gi:66554156, gi:66556287, gi:48100966, gi:110762902
7	GO:0005525	GTP binding	38	38	gi:110762023, gi:66540013, gi:66535330, gi:48098747, gi:66514467, gi:66533950, gi:110749491, gi:110763934, gi:66518848, gi:48097815, gi:62526112, gi:110761567, gi:66524128, gi:66518279, gi:110766827, gi:48105901, gi:110755732, gi:110763899, gi:66519141, gi:48097366, gi:48142864, gi:66508439, gi:66510064, gi:110762983, gi:48095525, gi:48095543, gi:48103887, gi:110763919, gi:66520275, gi:66532753, …
7	GO:0017016	Ras GTPase binding	3	1.799	gi:48104416, gi:66503847, gi:110767987
7	GO:0004826	phenylalanine-tRNA ligase activity	3	3	gi:66552117, gi:66506607, gi:66552161
7	GO:0004815	aspartate-tRNA ligase activity	3	3	gi:66523683, gi:66505745, gi:66511652
7	GO:0016408	C-acyltransferase activity	6	3.719	gi:48097100, gi:66507594, gi:66519936, gi:110764492, gi:110764255, gi:66516122
7	GO:0019829	cation-transporting ATPase activity	14	8.399	gi:66521433, gi:110758785, gi:66517317, gi:66547758, gi:66515294, gi:66548758, gi:66515272, gi:66529931, gi:66531719, gi:66531434, gi:66554156, gi:66556287, gi:48100966, gi:110762902
7	GO:0016407	acetyltransferase activity	6	2.352	gi:66511128, gi:110760049, gi:110756587, gi:110763884, gi:110764492, gi:66519936
7	GO:0004449	isocitrate dehydrogenase (NAD+) activity	3	3	gi:48097748, gi:66530240, gi:48102814
7	GO:0004303	estradiol 17-beta-dehydrogenase activity	3	3	gi:66554916, gi:66534671, gi:110760701
7	GO:0016410	N-acyltransferase activity	4	1.632	gi:66511128, gi:110760049, gi:110756587, gi:110763884
7	GO:0004863	diacylglycerol-activated phospholipid-dependent protein kinase C inhibitor activity	3	3	gi:48097086, gi:66517155, gi:48096523
7	GO:0004674	protein serine/threonine kinase activity	3	2.6	gi:110766771, gi:110764289, gi:110749319
7	GO:0022890	inorganic cation transmembrane transporter activity	31	12.4	gi:66521433, gi:66529647, gi:66512987, gi:110772145, gi:66553147, gi:110756611, gi:66529463, gi:48098315, gi:66504360, gi:66515294, gi:110756584, gi:110760210, gi:66548758, gi:66515272, gi:66529931, gi:66531719, gi:66560172, gi:66531434, gi:66554156, gi:66556287, gi:48100966, gi:110762902, gi:66557994, gi:48095960, gi:66534766, gi:66517317, gi:66547758, gi:110751008, gi:66551875, gi:48096291, gi:…
7	GO:0015103	inorganic anion transmembrane transporter activity	3	1.815	gi:66525867, gi:110751180, gi:110758785
7	GO:0004721	phosphoprotein phosphatase activity	3	3.311	gi:110755795, gi:66556512, gi:110751312
7	GO:0005524	ATP binding	89	89	gi:110769968, gi:66525499, gi:66526846, gi:66537940, gi:110770725, gi:66512625, gi:110762934, gi:66521713, gi:66513879, gi:110756037, gi:110758587, gi:66522349, gi:66533395, gi:66544702, gi:66547447, gi:66547453, gi:66556661, gi:66563290, gi:110771402, gi:66501020, gi:66509789, gi:66513205, gi:110756584, gi:110764826, gi:110766771, gi:66523683, gi:66531532, gi:66505745, gi:66509800, gi:66509916, …
7	GO:0004713	protein-tyrosine kinase activity	3	2.96	gi:110756123, gi:66556839, gi:110764289
7	GO:0042054	histone methyltransferase activity	3	2.08	gi:110756656, gi:66534191, gi:94420672
7	GO:0004776	succinate-CoA ligase (GDP-forming) activity	3	3	gi:110764579, gi:110756037, gi:66533950
7	GO:0004843	ubiquitin-specific protease activity	4	2.56	gi:48103883, gi:66544552, gi:66519591, gi:66509421
8	GO:0015082	di-, tri-valent inorganic cation transmembrane transporter activity	3	1.56	gi:66521433, gi:66529647, gi:66512987
8	GO:0015077	monovalent inorganic cation transmembrane transporter activity	28	19.11	gi:110772145, gi:66553147, gi:110756611, gi:66529463, gi:48098315, gi:66504360, gi:66515294, gi:110756584, gi:110760210, gi:66548758, gi:66515272, gi:66529931, gi:66531719, gi:66560172, gi:66531434, gi:66554156, gi:66556287, gi:48100966, gi:110762902, gi:66557994, gi:48095960, gi:66534766, gi:66517317, gi:66547758, gi:110751008, gi:66551875, gi:48096291, gi:66500205
8	GO:0004722	protein serine/threonine phosphatase activity	3	5.52	gi:110755795, gi:66556512, gi:110751312
8	GO:0008536	Ran GTPase binding	3	3	gi:48104416, gi:66503847, gi:110767987
8	GO:0008080	N-acetyltransferase activity	4	2.719	gi:66511128, gi:110760049, gi:110756587, gi:110763884
8	GO:0003924	GTPase activity	34	34	gi:48140312, gi:66535330, gi:48098747, gi:66515288, gi:66522787, gi:110749491, gi:110763934, gi:66518848, gi:48097815, gi:62526112, gi:110761567, gi:48105901, gi:110755732, gi:110770157, gi:66519141, gi:48097366, gi:48142864, gi:66508439, gi:66510064, gi:110762983, gi:48095525, gi:48095543, gi:48103887, gi:110763919, gi:66520275, gi:66523907, gi:66532753, gi:110777801, gi:66501172, gi:66556180, g…
8	GO:0046961	hydrogen ion transporting ATPase activity, rotational mechanism	12	12	gi:66517317, gi:66547758, gi:66515294, gi:66548758, gi:66515272, gi:66529931, gi:66531719, gi:66531434, gi:66554156, gi:66556287, gi:48100966, gi:110762902
8	GO:0016887	ATPase activity	65	26.55	gi:66507466, gi:66534191, gi:110769968, gi:110762934, gi:66547453, gi:66543732, gi:66509032, gi:66509714, gi:48101907, gi:110756611, gi:66521433, gi:110758785, gi:66503873, gi:110751180, gi:66511337, gi:66501507, gi:110749420, gi:66536893, gi:110767269, gi:110754998, gi:66520165, gi:66552237, gi:48106137, gi:66534286, gi:66529463, gi:48098315, gi:66504360, gi:66515294, gi:110756584, gi:110760210,…
8	GO:0008553	hydrogen-exporting ATPase activity, phosphorylative mechanism	16	16	gi:66529463, gi:48098315, gi:66504360, gi:66515294, gi:110756584, gi:110760210, gi:66548758, gi:66515272, gi:66529931, gi:66531719, gi:66560172, gi:66531434, gi:66554156, gi:66556287, gi:48100966, gi:110762902
8	GO:0003988	acetyl-CoA C-acyltransferase activity	3	3	gi:48097100, gi:66507594, gi:66519936
9	GO:0042623	ATPase activity, coupled	53	24.26	gi:66507466, gi:66534191, gi:110769968, gi:110762934, gi:66547453, gi:66543732, gi:66509032, gi:66509714, gi:48101907, gi:110756611, gi:66521433, gi:110758785, gi:66529463, gi:48098315, gi:66504360, gi:66515294, gi:110756584, gi:110760210, gi:66548758, gi:66515272, gi:66529931, gi:66531719, gi:66560172, gi:66531434, gi:66554156, gi:66556287, gi:48100966, gi:110762902, gi:110758587, gi:110764731, …
9	GO:0000163	protein phosphatase type 1 activity	3	2.2	gi:110755795, gi:66556512, gi:110751312
9	GO:0015078	hydrogen ion transmembrane transporter activity	27	30.19	gi:110772145, gi:66553147, gi:66529463, gi:48098315, gi:66504360, gi:66515294, gi:110756584, gi:110760210, gi:66548758, gi:66515272, gi:66529931, gi:66531719, gi:66560172, gi:66531434, gi:66554156, gi:66556287, gi:48100966, gi:110762902, gi:66557994, gi:48095960, gi:66534766, gi:66517317, gi:66547758, gi:110751008, gi:66551875, gi:48096291, gi:66500205
10	GO:0043492	ATPase activity, coupled to movement of substances	24	5.817	gi:110756611, gi:66521433, gi:110758785, gi:66529463, gi:48098315, gi:66504360, gi:66515294, gi:110756584, gi:110760210, gi:66548758, gi:66515272, gi:66529931, gi:66531719, gi:66560172, gi:66531434, gi:66554156, gi:66556287, gi:48100966, gi:110762902, gi:110758587, gi:110764731, gi:66513776, gi:66517317, gi:66547758
10	GO:0008094	DNA-dependent ATPase activity	4	2.96	gi:66507466, gi:66534191, gi:66551115, gi:110763884
10	GO:0008186	RNA-dependent ATPase activity	5	3	gi:110764660, gi:110760457, gi:66532824, gi:48136057, gi:66499171
10	GO:0046933	hydrogen ion transporting ATP synthase activity, rotational mechanism	12	12	gi:66517317, gi:66547758, gi:66515294, gi:66548758, gi:66515272, gi:66529931, gi:66531719, gi:66531434, gi:66554156, gi:66556287, gi:48100966, gi:110762902

## Sheet: ST4
Protein profiles during honey bee larval development
Supplementary Table 4 - Gene Ontology "Molecular Function" vocabularies assigned to proteins on level 3 of a directed acyclic graph
#Column 1: Gene Ontology directed acyclic graph for Molecular Function terms, level number
#Column 2: Gene Ontology term id provided by BLAST2GO
#Column 3: Gene Ontology term provided by BLAST2GO
#Column 4: Number of proteins included under a given term
#Column 5: Graph scores for each given term provided by BLAST2GO
#Column 6: Protein accession number (Genbank)
#Column 7: Natural log-transformed relative protein expression data for solid tissue, day 1 vs. day 3
#Column 8: Natural log-transformed relative protein expression data for solid tissue, day 5 vs. day 3
#Column 9: Natural log-transformed relative protein expression data for hemolymph, day 1 vs. day 3
#Column 10: Natural log-transformed relative protein expression data for hemolymph, day 5 vs. day 3
#Column 11: Slope of line generated between values listed in Column 7 (day 1) and Column 8 (day 5) for solid tissue
#Column 12: Slope of line generated between values listed in Column 9 (day 1) and Column 10 (day 5) for hemolymph
Column 1	Column 2	Column 3	Column 4	Column 5	Column 6	Column 7	Column 8	Column 9	Column 10	Column 11	Column 12
3	GO:0000166	nucleotide binding	171	57.28	gi:66531434	-0.143628	-0.860905	-0.365715	-0.445366	-0.179319	-0.0199128
3	GO:0000166	nucleotide binding	171	57.28	gi:66515272	0.0621509	0.187064	0.00116897	-0.63742	0.0312283	-0.159647
3	GO:0000166	nucleotide binding	171	57.28	gi:110754998	0.0953517	0.231058	0.489792	-0.623164	0.0339266	-0.278239
3	GO:0000166	nucleotide binding	171	57.28	gi:66557932	0.103242	-1.36499	0.156994	-0.437671	-0.367059	-0.148666
3	GO:0000166	nucleotide binding	171	57.28	gi:66534286	0.10568	-0.104968	0.332133	-0.931598	-0.0526622	-0.315933
3	GO:0000166	nucleotide binding	171	57.28	gi:110761567	0.21524	0.28668	0.327006	0.556733	0.01786	0.057432
3	GO:0000166	nucleotide binding	171	57.28	gi:110755732	0.222792	0.43716	0.388048	0.332044	0.0535921	-0.0140011
3	GO:0000166	nucleotide binding	171	57.28	gi:110749824	0.257774	-1.20614	-0.0189059	-0.559306	-0.365979	-0.1351
3	GO:0000166	nucleotide binding	171	57.28	gi:66537940	0.266651	0.49549	-0.247116	-0.804228	0.0572096	-0.139278
3	GO:0000166	nucleotide binding	171	57.28	gi:66512625	0.269861	-0.520828	-0.196023	-0.304232	-0.197672	-0.0270522
3	GO:0000166	nucleotide binding	171	57.28	gi:66520497	0.272725	-0.406588	0.187932	-0.0419265	-0.169828	-0.0574647
3	GO:0000166	nucleotide binding	171	57.28	gi:110748925	0.359053	-0.923403	0.0440251	-0.235833	-0.320614	-0.0699644
3	GO:0000166	nucleotide binding	171	57.28	gi:66530142	0.35958	-0.737264	-0.203253	0.0701265	-0.274211	0.0683449
3	GO:0000166	nucleotide binding	171	57.28	gi:48095525	0.415815	-0.356992	0.545116	-0.600773	-0.193202	-0.286472
3	GO:0000166	nucleotide binding	171	57.28	gi:110762892	0.47937	-0.62529	0.273547	-0.319379	-0.276165	-0.148232
3	GO:0000166	nucleotide binding	171	57.28	gi:110759996	0.508197	-1.05799	0.134214	-1.03526	-0.391547	-0.292369
3	GO:0000166	nucleotide binding	171	57.28	gi:66513481	0.514146	-1.052	0.183941	0.377542	-0.391538	0.0484001
3	GO:0000166	nucleotide binding	171	57.28	gi:66551115	0.549682	-1.42665	0.0798126	-0.297647	-0.494082	-0.0943649
3	GO:0000166	nucleotide binding	171	57.28	gi:66508439	0.550591	0.0426624	-0.31691	-0.0564756	-0.126982	0.0651087
3	GO:0000166	nucleotide binding	171	57.28	gi:66525499	0.575946	-0.0659133	0.0443311	-1.07177	-0.160465	-0.279026
3	GO:0000166	nucleotide binding	171	57.28	gi:110762983	0.617418	0.0913907	0.213855	0.404247	-0.131507	0.047598
3	GO:0000166	nucleotide binding	171	57.28	gi:66560172	0.619843	-0.820396	-0.0532941	-0.55618	-0.36006	-0.125721
3	GO:0000166	nucleotide binding	171	57.28	gi:66540596	0.686984	-0.667416	-0.112197	-0.382573	-0.3386	-0.0675941
3	GO:0000166	nucleotide binding	171	57.28	gi:66513205	0.693735	-1.0186	-0.0342442	-0.651366	-0.428084	-0.15428
3	GO:0000166	nucleotide binding	171	57.28	gi:66544702	0.783115	-1.01659	0.143058	-0.424465	-0.449927	-0.141881
3	GO:0000166	nucleotide binding	171	57.28	gi:66522349	0.826423	-0.829716	-0.136512	-0.367238	-0.414035	-0.0576815
3	GO:0000166	nucleotide binding	171	57.28	gi:62526112	0.843307	-0.987558	0.392838	0.229195	-0.457716	-0.0409108
3	GO:0000166	nucleotide binding	171	57.28	gi:66533395	0.899311	-0.797094	-0.166037	-0.44044	-0.424101	-0.0686009
3	GO:0000166	nucleotide binding	171	57.28	gi:66563290	0.916063	-1.022	0.0151366	-0.122968	-0.484515	-0.0345261
3	GO:0000166	nucleotide binding	171	57.28	gi:66558942	0.965603	-0.840239	0.124542	-0.57471	-0.45146	-0.174813
3	GO:0000166	nucleotide binding	171	57.28	gi:110758129	1.17928	-0.838548	0.436878	-1.1209	-0.504456	-0.389443
3	GO:0003676	nucleic acid binding	159	86.25	gi:66517407	-0.153246	-1.477	0.267968	-1.22855	-0.330938	-0.37413
3	GO:0003676	nucleic acid binding	159	86.25	gi:66537377	0.145038	-0.846362	0.165522	-1.42977	-0.24785	-0.398822
3	GO:0003676	nucleic acid binding	159	86.25	gi:48103127	0.241816	-1.33072	0.213295	-1.11274	-0.393134	-0.331509
3	GO:0003676	nucleic acid binding	159	86.25	gi:66522657	0.405377	-1.30062	0.111764	0.5022	-0.426498	0.097609
3	GO:0003676	nucleic acid binding	159	86.25	gi:110761874	0.409463	-1.48888	0.773528	-1.30998	-0.474585	-0.520877
3	GO:0003676	nucleic acid binding	159	86.25	gi:110762892	0.47937	-0.62529	0.273547	-0.319379	-0.276165	-0.148232
3	GO:0003676	nucleic acid binding	159	86.25	gi:110759996	0.508197	-1.05799	0.134214	-1.03526	-0.391547	-0.292369
3	GO:0003676	nucleic acid binding	159	86.25	gi:48101950	0.535909	-1.26256	0.349961	-1.50724	-0.449618	-0.464301
3	GO:0003676	nucleic acid binding	159	86.25	gi:66551115	0.549682	-1.42665	0.0798126	-0.297647	-0.494082	-0.0943649
3	GO:0003676	nucleic acid binding	159	86.25	gi:66508439	0.550591	0.0426624	-0.31691	-0.0564756	-0.126982	0.0651087
3	GO:0003676	nucleic acid binding	159	86.25	gi:110761214	0.592072	0.528432	-0.110889	-0.10661	-0.0159099	0.00106983
3	GO:0003676	nucleic acid binding	159	86.25	gi:110764909	0.618249	-1.66259	0.678497	-1.21301	-0.570211	-0.472876
3	GO:0003676	nucleic acid binding	159	86.25	gi:110759540	0.642281	-1.06877	-0.118547	-0.61403	-0.427762	-0.123871
3	GO:0003676	nucleic acid binding	159	86.25	gi:66504343	0.705879	-1.05698	0.337965	-1.09608	-0.440714	-0.358511
3	GO:0003676	nucleic acid binding	159	86.25	gi:62526112	0.843307	-0.987558	0.392838	0.229195	-0.457716	-0.0409108
3	GO:0003676	nucleic acid binding	159	86.25	gi:110758129	1.17928	-0.838548	0.436878	-1.1209	-0.504456	-0.389443
3	GO:0003712	transcription cofactor activity	9	7.16	gi:110758214	0.327018	-0.18993	-0.0193171	-0.674832	-0.129237	-0.163879
3	GO:0003735	structural constituent of ribosome	97	97	gi:48130977	-0.170447	-1.10244	0.513918	-1.56432	-0.232998	-0.519561
3	GO:0003735	structural constituent of ribosome	97	97	gi:66517407	-0.153246	-1.477	0.267968	-1.22855	-0.330938	-0.37413
3	GO:0003735	structural constituent of ribosome	97	97	gi:66525285	-0.136592	-1.26154	0.384551	-1.7643	-0.281236	-0.537212
3	GO:0003735	structural constituent of ribosome	97	97	gi:66559310	0.0529218	-0.852614	0.00621368	-0.990227	-0.226384	-0.24911
3	GO:0003735	structural constituent of ribosome	97	97	gi:66537377	0.145038	-0.846362	0.165522	-1.42977	-0.24785	-0.398822
3	GO:0003735	structural constituent of ribosome	97	97	gi:66551967	0.145448	-1.40725	-0.0118682	-1.69259	-0.388175	-0.42018
3	GO:0003735	structural constituent of ribosome	97	97	gi:66565929	0.164621	-1.26916	0.575447	-1.40391	-0.358446	-0.494839
3	GO:0003735	structural constituent of ribosome	97	97	gi:48103127	0.241816	-1.33072	0.213295	-1.11274	-0.393134	-0.331509
3	GO:0003735	structural constituent of ribosome	97	97	gi:66547340	0.294672	-0.782494	0.482064	-1.2883	-0.269292	-0.442591
3	GO:0003735	structural constituent of ribosome	97	97	gi:66565444	0.299124	-0.704609	0.207625	-1.28315	-0.250933	-0.372694
3	GO:0003735	structural constituent of ribosome	97	97	gi:110756571	0.338818	-0.95919	0.448486	-1.3029	-0.324502	-0.437847
3	GO:0003735	structural constituent of ribosome	97	97	gi:48101950	0.535909	-1.26256	0.349961	-1.50724	-0.449618	-0.464301
3	GO:0003735	structural constituent of ribosome	97	97	gi:110756725	0.614499	-1.15224	0.124253	-2.59235	-0.441685	-0.679151
3	GO:0003735	structural constituent of ribosome	97	97	gi:66504343	0.705879	-1.05698	0.337965	-1.09608	-0.440714	-0.358511
3	GO:0003735	structural constituent of ribosome	97	97	gi:48140499	0.850553	-1.34891	0.547897	-1.35457	-0.549867	-0.475616
3	GO:0003735	structural constituent of ribosome	97	97	gi:110755382	0.937459	-0.73995	0.190826	-1.43944	-0.419352	-0.407568
3	GO:0004386	helicase activity	16	7.536	gi:66551115	0.549682	-1.42665	0.0798126	-0.297647	-0.494082	-0.0943649
3	GO:0004601	peroxidase activity	10	8.68	gi:66546646	0.142187	0.330406	0.22735	0.302909	0.0470547	0.0188896
3	GO:0004601	peroxidase activity	10	8.68	gi:110756698	0.478967	0.0642163	-0.307475	1.96963	-0.103688	0.569277
3	GO:0004601	peroxidase activity	10	8.68	gi:66535082	0.524571	-0.649162	-0.477829	2.12987	-0.293433	0.651925
3	GO:0004601	peroxidase activity	10	8.68	gi:66548188	0.753657	-1.31124	0.205432	-0.252502	-0.516225	-0.114483
3	GO:0004857	enzyme inhibitor activity	14	4.828	gi:66519157	0.0545301	-0.0651832	0.583111	-0.837989	-0.0299283	-0.355275
3	GO:0004857	enzyme inhibitor activity	14	4.828	gi:48097086	0.574635	-1.16753	0.0448939	0.211065	-0.435541	0.0415429
3	GO:0004857	enzyme inhibitor activity	14	4.828	gi:48096523	0.57639	-1.15265	0.451325	-0.269195	-0.432261	-0.18013
3	GO:0004857	enzyme inhibitor activity	14	4.828	gi:48142173	0.595658	-1.1136	0.338922	-0.399179	-0.427314	-0.184525
3	GO:0004857	enzyme inhibitor activity	14	4.828	gi:66541426	0.607603	-0.921843	0.262273	-0.390341	-0.382361	-0.163154
3	GO:0004871	signal transducer activity	27	14.8	gi:48104663	0.178731	-1.54027	0.127695	-1.11388	-0.42975	-0.310392
3	GO:0004871	signal transducer activity	27	14.8	gi:110762892	0.47937	-0.62529	0.273547	-0.319379	-0.276165	-0.148232
3	GO:0004871	signal transducer activity	27	14.8	gi:110756123	0.571887	-1.21247	0.0520937	-0.703833	-0.44609	-0.188982
3	GO:0005200	structural constituent of cytoskeleton	9	9	gi:110755732	0.222792	0.43716	0.388048	0.332044	0.0535921	-0.0140011
3	GO:0005200	structural constituent of cytoskeleton	9	9	gi:48095525	0.415815	-0.356992	0.545116	-0.600773	-0.193202	-0.286472
3	GO:0005515	protein binding	371	300.3	gi:66561330	-0.814963	-1.59445	-0.221162	0.0433762	-0.194871	0.0661346
3	GO:0005515	protein binding	371	300.3	gi:110758921	-0.27918	0.195287	0.0980313	-0.0581764	0.118617	-0.0390519
3	GO:0005515	protein binding	371	300.3	gi:66547531	0.0661597	-0.742816	-0.0960537	0.214475	-0.202244	0.0776323
3	GO:0005515	protein binding	371	300.3	gi:66557932	0.103242	-1.36499	0.156994	-0.437671	-0.367059	-0.148666
3	GO:0005515	protein binding	371	300.3	gi:110751158	0.104792	-0.788887	0.509621	-0.0254022	-0.22342	-0.133756
3	GO:0005515	protein binding	371	300.3	gi:66534286	0.10568	-0.104968	0.332133	-0.931598	-0.0526622	-0.315933
3	GO:0005515	protein binding	371	300.3	gi:66537377	0.145038	-0.846362	0.165522	-1.42977	-0.24785	-0.398822
3	GO:0005515	protein binding	371	300.3	gi:66500170	0.155046	-0.168724	-0.014007	2.16847	-0.0809426	0.545619
3	GO:0005515	protein binding	371	300.3	gi:66538476	0.158966	-0.77865	-0.127019	-0.884444	-0.234404	-0.189356
3	GO:0005515	protein binding	371	300.3	gi:110755732	0.222792	0.43716	0.388048	0.332044	0.0535921	-0.0140011
3	GO:0005515	protein binding	371	300.3	gi:110749824	0.257774	-1.20614	-0.0189059	-0.559306	-0.365979	-0.1351
3	GO:0005515	protein binding	371	300.3	gi:66512625	0.269861	-0.520828	-0.196023	-0.304232	-0.197672	-0.0270522
3	GO:0005515	protein binding	371	300.3	gi:58585250	0.27093	-1.1232	0.193757	0.793725	-0.348531	0.149992
3	GO:0005515	protein binding	371	300.3	gi:66520497	0.272725	-0.406588	0.187932	-0.0419265	-0.169828	-0.0574647
3	GO:0005515	protein binding	371	300.3	gi:110758214	0.327018	-0.18993	-0.0193171	-0.674832	-0.129237	-0.163879
3	GO:0005515	protein binding	371	300.3	gi:66530142	0.35958	-0.737264	-0.203253	0.0701265	-0.274211	0.0683449
3	GO:0005515	protein binding	371	300.3	gi:66511001	0.36148	-1.12398	-0.20021	0.689631	-0.371365	0.22246
3	GO:0005515	protein binding	371	300.3	gi:66510555	0.402906	-0.585014	0.901983	0.456251	-0.24698	-0.111433
3	GO:0005515	protein binding	371	300.3	gi:48095525	0.415815	-0.356992	0.545116	-0.600773	-0.193202	-0.286472
3	GO:0005515	protein binding	371	300.3	gi:66505007	0.446157	-0.488526	0.0988074	0.141289	-0.233671	0.0106205
3	GO:0005515	protein binding	371	300.3	gi:48138568	0.453959	-1.20058	0.299806	-0.519205	-0.413636	-0.204753
3	GO:0005515	protein binding	371	300.3	gi:110762892	0.47937	-0.62529	0.273547	-0.319379	-0.276165	-0.148232
3	GO:0005515	protein binding	371	300.3	gi:110766532	0.479727	-0.549512	0.317045	-0.639084	-0.25731	-0.239032
3	GO:0005515	protein binding	371	300.3	gi:110759996	0.508197	-1.05799	0.134214	-1.03526	-0.391547	-0.292369
3	GO:0005515	protein binding	371	300.3	gi:66513481	0.514146	-1.052	0.183941	0.377542	-0.391538	0.0484001
3	GO:0005515	protein binding	371	300.3	gi:66499419	0.517182	0.0289649	0.181423	-0.396948	-0.122054	-0.144593
3	GO:0005515	protein binding	371	300.3	gi:66499186	0.52751	-1.05672	-0.0237152	-0.572592	-0.396057	-0.137219
3	GO:0005515	protein binding	371	300.3	gi:110757651	0.536509	-0.0539766	0.0984239	1.49749	-0.147621	0.349766
3	GO:0005515	protein binding	371	300.3	gi:66551115	0.549682	-1.42665	0.0798126	-0.297647	-0.494082	-0.0943649
3	GO:0005515	protein binding	371	300.3	gi:110756123	0.571887	-1.21247	0.0520937	-0.703833	-0.44609	-0.188982
3	GO:0005515	protein binding	371	300.3	gi:48097086	0.574635	-1.16753	0.0448939	0.211065	-0.435541	0.0415429
3	GO:0005515	protein binding	371	300.3	gi:48096523	0.57639	-1.15265	0.451325	-0.269195	-0.432261	-0.18013
3	GO:0005515	protein binding	371	300.3	gi:66535742	0.578191	-0.658524	-0.175147	0.0484008	-0.309179	0.055887
3	GO:0005515	protein binding	371	300.3	gi:66518451	0.604367	-0.786078	-0.0740881	-0.66127	-0.347611	-0.146795
3	GO:0005515	protein binding	371	300.3	gi:110762983	0.617418	0.0913907	0.213855	0.404247	-0.131507	0.047598
3	GO:0005515	protein binding	371	300.3	gi:110764909	0.618249	-1.66259	0.678497	-1.21301	-0.570211	-0.472876
3	GO:0005515	protein binding	371	300.3	gi:66560172	0.619843	-0.820396	-0.0532941	-0.55618	-0.36006	-0.125721
3	GO:0005515	protein binding	371	300.3	gi:66533113	0.642266	-0.967063	-0.229964	0.000864567	-0.402332	0.057707
3	GO:0005515	protein binding	371	300.3	gi:66540596	0.686984	-0.667416	-0.112197	-0.382573	-0.3386	-0.0675941
3	GO:0005515	protein binding	371	300.3	gi:66513205	0.693735	-1.0186	-0.0342442	-0.651366	-0.428084	-0.15428
3	GO:0005515	protein binding	371	300.3	gi:66504343	0.705879	-1.05698	0.337965	-1.09608	-0.440714	-0.358511
3	GO:0005515	protein binding	371	300.3	gi:66515987	0.721031	-1.43988	-0.0311506	0.0805813	-0.540227	0.027933
3	GO:0005515	protein binding	371	300.3	gi:66544702	0.783115	-1.01659	0.143058	-0.424465	-0.449927	-0.141881
3	GO:0005515	protein binding	371	300.3	gi:66522349	0.826423	-0.829716	-0.136512	-0.367238	-0.414035	-0.0576815
3	GO:0005515	protein binding	371	300.3	gi:66564402	0.843922	-0.370797	-0.453365	0.563399	-0.30368	0.254191
3	GO:0005515	protein binding	371	300.3	gi:66533395	0.899311	-0.797094	-0.166037	-0.44044	-0.424101	-0.0686009
[truncated: 651 more rows]

## Sheet: ST5
Protein profiles during honey bee larval development
[truncated: 528 more rows]

[truncated: 5 more sheets: ST6, ST7, ST8, ST9, ST10]
